# Supplementary material for: Predicting the prognosis in patients with sepsis by a pyroptosis-related gene signature
Source: Front Immunol. 2022 Dec 21;13:1110602. doi: 10.3389/fimmu.2022.1110602 (PMC9811195; doi:10.3389/fimmu.2022.1110602)
Supplement: Supplementary file 4 [file Table_2.xlsx]

## Sheet: Sheet 1
gene	logFC	AveExpr	t	P.Value	adj.P.Val	B
FCER1A	-3.63105	3.40855	-22.1296	4.46921e-77	1.07827e-74	164.945
IL2RB	-3.59624	5.57368	-20.9064	5.31501e-71	7.21313e-69	151.014
BCL11B	-3.51329	3.97021	-21.7641	2.93333e-75	6.36944e-73	160.778
CCR3	-3.28461	3.99711	-19.4317	1.01845e-63	7.5735e-62	134.317
IL7R	-3.19906	6.22999	-16.5662	7.34088e-50	2.1029e-48	102.554
ITK	-2.90508	4.47199	-17.9157	2.53035e-56	1.08158e-54	117.365
CCR7	-2.81355	6.35055	-13.8229	2.88695e-37	3.83643e-36	73.7103
CX3CR1	-2.77144	8.06795	-12.9209	2.42739e-33	2.646e-32	64.7311
LCK	-2.76589	4.08318	-19.1066	4.01222e-62	2.79235e-60	130.66
P2RY10	-2.75273	2.80979	-30.5966	1.28824e-118	4.66214e-115	260.168
CD2	-2.73009	5.60703	-14.0618	2.51506e-38	3.54623e-37	76.1361
HLA-DPA1	-2.72174	8.45818	-16.6596	2.65103e-50	7.77899e-49	103.567
GZMH	-2.70644	6.25278	-9.25715	5.38109e-19	2.75059e-18	31.9871
KLRB1	-2.70405	4.05191	-17.0239	4.89058e-52	1.57558e-50	107.541
FCRL3	-2.68948	3.97916	-18.5202	2.94072e-59	1.54987e-57	124.092
GNLY	-2.66941	5.84646	-13.7032	9.73933e-37	1.26332e-35	72.5018
CD3D	-2.65351	5.00254	-16.1745	5.17765e-48	1.34483e-46	98.3189
CD27	-2.62743	5.68279	-16.2449	2.41588e-48	6.42871e-47	99.0774
CHI3L1	-2.62366	6.02481	-9.06101	2.57645e-18	1.26515e-17	30.4398
HLA-DRB1	-2.61418	8.20207	-15.1188	4.16038e-43	7.91055e-42	87.0834
NFATC2	-2.60307	5.67432	-18.8083	1.15618e-60	7.13217e-59	127.313
CD74	-2.58389	6.75597	-18.5614	1.85257e-59	9.95713e-58	124.552
SULF2	-2.55655	6.58495	-10.5965	6.70809e-24	4.41928e-23	43.1619
ESYT1	-2.55232	6.17397	-18.243	6.56352e-58	3.16712e-56	121
TRABD2A	-2.54574	3.03466	-25.8428	1.6446e-95	1.48795e-92	207.211
CD3G	-2.54175	4.75359	-14.4449	4.83617e-40	7.54401e-39	80.0644
KLRG1	-2.53923	3.50065	-18.2523	5.91229e-58	2.86561e-56	121.104
GPR18	-2.51834	4.2639	-18.8312	8.93501e-61	5.63996e-59	127.57
FGFBP2	-2.49627	4.92758	-13.3705	2.78456e-35	3.35166e-34	69.1698
TRAF5	-2.48466	3.90489	-21.1433	3.55317e-72	5.28449e-70	153.708
CLIC3	-2.4789	3.13445	-18.5833	1.44881e-59	7.82573e-58	124.796
HLA-DMA	-2.47829	5.87907	-14.7982	1.21479e-41	2.09266e-40	83.7278
NLRC3	-2.47775	4.67997	-21.6117	1.67862e-74	3.1422e-72	159.041
GPR183	-2.46286	3.69189	-21.6675	8.85942e-75	1.79007e-72	159.677
PRF1	-2.46058	5.54714	-13.7497	6.07857e-37	7.9608e-36	72.9703
HVCN1	-2.43923	5.76734	-16.0724	1.5617e-47	3.94312e-46	97.2204
GZMK	-2.43881	4.41884	-10.6736	3.39712e-24	2.29084e-23	43.836
LDHB	-2.41875	7.91976	-17.4625	3.87591e-54	1.44112e-52	112.356
MYBL1	-2.41667	3.14758	-16.7651	8.35841e-51	2.52778e-49	104.716
GZMB	-2.40055	5.76519	-10.3908	4.05265e-23	2.57307e-22	41.3802
LRRN3	-2.3838	2.50113	-27.8026	3.92578e-105	4.7358e-102	229.268
PTGER4	-2.37459	5.84948	-13.2101	1.38253e-34	1.59682e-33	67.5777
PCED1B	-2.37335	4.22671	-17.7972	9.46209e-56	3.8766e-54	116.052
S1PR5	-2.36651	3.58644	-17.2832	2.81225e-53	1.00436e-51	110.384
ARL4C	-2.36019	4.7822	-17.649	4.90659e-55	1.93712e-53	114.413
GZMM	-2.34271	3.92242	-17.3261	1.75252e-53	6.32129e-52	110.854
CD5	-2.33001	4.24104	-20.8455	1.06553e-70	1.39379e-68	150.322
TIAM1	-2.32895	3.93805	-17.3705	1.07292e-53	3.90897e-52	111.343
MS4A1	-2.30175	4.22831	-14.4937	2.91247e-40	4.59603e-39	80.5686
RRP1B	-2.29949	4.2059	-18.0659	4.74644e-57	2.14717e-55	119.03
MYC	-2.28643	5.83623	-15.1728	2.35263e-43	4.54494e-42	87.6504
CD247	-2.24197	4.45131	-20.5685	2.50919e-69	2.77983e-67	147.176
PRKCH	-2.2413	4.53468	-19.0742	5.77762e-62	3.99539e-60	130.297
TBX21	-2.22964	4.85799	-15.6562	1.37125e-45	3.03829e-44	92.7682
ADA2	-2.22413	6.15134	-11.737	2.1227e-28	1.80189e-27	53.4347
HLA-DPB1	-2.21442	5.60066	-17.022	4.99453e-52	1.60431e-50	107.52
CPVL	-2.21175	6.86671	-9.92362	2.21506e-21	1.28879e-20	37.4191
IL23A	-2.20685	5.73666	-16.7252	1.29381e-50	3.85905e-49	104.281
TGFBR3	-2.20412	3.80552	-16.8541	3.15667e-51	9.7641e-50	105.685
RORA	-2.19896	3.54115	-18.2638	5.19874e-58	2.54247e-56	121.232
PASK	-2.17527	2.84844	-22.4082	1.83758e-78	5.11553e-76	168.123
EVL	-2.17182	4.11105	-20.5982	1.78877e-69	2.00213e-67	147.513
NELL2	-2.16179	2.959	-28.5439	9.69556e-109	1.75441e-105	237.536
SGK1	-2.15059	4.2748	-14.2827	2.59167e-39	3.8704e-38	78.3953
PLAAT4	-2.14258	5.93095	-10.0269	9.24016e-22	5.50304e-21	38.2844
STAT4	-2.13604	4.74421	-16.2551	2.16201e-48	5.76731e-47	99.1878
ST6GAL1	-2.13594	5.62206	-18.6307	8.51568e-60	4.81535e-58	125.325
LEF1	-2.12592	2.96469	-24.0388	1.4264e-86	7.37448e-84	186.718
FAM117B	-2.12275	4.53882	-13.5511	4.53122e-36	5.7204e-35	70.974
DOCK10	-2.1071	4.04687	-21.5832	2.3239e-74	4.27636e-72	158.717
FCMR	-2.10431	3.76721	-21.6432	1.17066e-74	2.26961e-72	159.4
THEMIS	-2.08427	3.4197	-14.594	1.02609e-40	1.6677e-39	81.6059
EPHX2	-2.06296	2.41753	-29.1538	1.08191e-111	2.93657e-108	244.302
HLA-DQA1	-2.04346	4.44596	-16.1963	4.08987e-48	1.0674e-46	98.5535
PEBP1	-2.03051	4.26219	-18.5963	1.25219e-59	6.86618e-58	124.942
ABLIM1	-2.02356	4.15683	-24.9876	2.79185e-91	2.02074e-88	197.514
SKAP1	-2.01446	4.46165	-17.9791	1.24902e-56	5.40265e-55	118.067
EOMES	-2.01036	3.25978	-18.973	1.8086e-61	1.19006e-59	129.16
TXK	-2.0031	3.68827	-20.302	5.22371e-68	5.10935e-66	144.153
DENND2D	-2.00042	7.0625	-19.9458	2.99843e-66	2.62532e-64	140.12
GIMAP6	-1.98408	5.8241	-14.9755	1.88792e-42	3.4507e-41	85.5792
ZNF573	-1.98027	3.46881	-19.3139	3.85874e-63	2.77446e-61	132.991
DYRK2	-1.97788	3.1176	-25.1872	2.86726e-92	2.22356e-89	199.78
DHRS3	-1.97226	3.21922	-18.6529	6.63078e-60	3.84975e-58	125.575
GOLGA8A	-1.97057	3.09752	-16.5259	1.13903e-49	3.2373e-48	102.117
ETS1	-1.96261	5.25782	-19.874	6.7711e-66	5.74327e-64	139.309
PID1	-1.95992	2.8275	-21.5255	4.50035e-74	8.00988e-72	158.059
TSHZ1	-1.95537	4.00038	-21.0287	1.31541e-71	1.87914e-69	152.405
GIMAP4	-1.95465	7.4781	-11.7793	1.42807e-28	1.22663e-27	53.828
STMN3	-1.95081	3.63966	-22.5648	3.05737e-79	9.48395e-77	169.909
HLA-DRA	-1.94132	9.81555	-12.7669	1.10107e-32	1.16513e-31	63.2293
TBC1D9	-1.94009	3.39092	-13.6233	2.18682e-36	2.7998e-35	71.698
HLA-DMB	-1.93578	4.30473	-16.4111	3.97753e-49	1.10163e-47	100.872
FYN	-1.93344	5.90264	-15.0942	5.39968e-43	1.01955e-41	86.8241
IARS1	-1.91521	5.48968	-15.6229	1.95704e-45	4.29244e-44	92.4143
HNRNPA1	-1.91512	6.27396	-18.798	1.29784e-60	7.91611e-59	127.198
PPP1R16B	-1.91394	3.58332	-17.0934	2.27751e-52	7.60829e-51	108.302
ZFP36L2	-1.91184	6.27236	-16.3704	6.18755e-49	1.69642e-47	100.433
RPL22	-1.90397	8.24648	-17.6068	7.83527e-55	3.05998e-53	113.947
PTGDS	-1.9016	3.10885	-14.0739	2.22267e-38	3.14623e-37	76.259
NCL	-1.89871	7.11719	-19.2225	1.08398e-62	7.59277e-61	131.963
SH2D2A	-1.89387	3.82335	-13.9244	1.02595e-37	1.39235e-36	74.7386
LPXN	-1.89148	6.50776	-17.1049	2.00821e-52	6.77116e-51	108.427
FAM102A	-1.88767	3.98521	-24.0272	1.62779e-86	8.03316e-84	186.587
FBXL16	-1.88549	2.98849	-23.6839	8.28374e-85	3.74736e-82	182.674
IL32	-1.88203	4.73064	-14.6124	8.47248e-41	1.38951e-39	81.7964
IMP3	-1.87813	5.27235	-19.8879	5.78774e-66	4.94783e-64	139.465
SLC38A1	-1.87453	4.43656	-18.5437	2.26007e-59	1.20875e-57	124.354
CD8A	-1.87065	4.20752	-11.5064	1.81291e-27	1.46014e-26	51.3069
TCF7	-1.8652	3.87486	-18.7306	2.76934e-60	1.65373e-58	126.444
PTPRCAP	-1.86414	5.18225	-12.3445	6.65011e-31	6.37249e-30	59.1572
RTL6	-1.85821	3.58758	-20.6202	1.39237e-69	1.59126e-67	147.763
PTPN4	-1.85432	6.0022	-13.2143	1.32659e-34	1.53385e-33	67.6187
SIDT1	-1.84053	3.3156	-21.66	9.65647e-75	1.90619e-72	159.592
ECI2	-1.82801	4.44064	-18.7297	2.79956e-60	1.66092e-58	126.433
NIPAL3	-1.82614	4.08164	-18.6088	1.088e-59	5.99613e-58	125.081
PLEKHA1	-1.82165	3.04928	-24.6957	7.81682e-90	5.3042e-87	194.196
PRKCQ	-1.81721	3.25545	-22.6273	1.49407e-79	4.9155e-77	170.622
FGL2	-1.81623	8.12931	-10.4316	2.84252e-23	1.81751e-22	41.7315
NUP93	-1.81434	3.59338	-19.9604	2.53811e-66	2.24035e-64	140.286
CD81	-1.81167	5.44973	-14.5282	2.03563e-40	3.2549e-39	80.9248
CDKN1C	-1.8098	3.53719	-12.7396	1.43874e-32	1.5136e-31	62.9637
TGFBI	-1.8088	4.51382	-10.1573	3.0404e-22	1.85032e-21	39.3847
TESPA1	-1.80266	3.58785	-23.4185	1.72842e-83	6.70194e-81	179.648
GIMAP7	-1.8002	7.12628	-12.5414	9.92077e-32	9.9547e-31	61.0462
BTN3A3	-1.79547	3.68165	-14.5606	1.45294e-40	2.34044e-39	81.2601
SUN1	-1.79317	4.17279	-16.243	2.46631e-48	6.54688e-47	99.0568
SBK1	-1.7927	3.92916	-20.7882	2.04833e-70	2.55618e-68	149.671
CXXC5	-1.79209	4.85747	-16.6257	3.83766e-50	1.11704e-48	103.199
TBC1D4	-1.78915	2.68391	-24.5101	6.50817e-89	4.15642e-86	192.085
CCL5	-1.78196	8.66498	-9.95009	1.77152e-21	1.03628e-20	37.6402
CTSO	-1.77984	4.55435	-13.6956	1.05213e-36	1.36313e-35	72.425
IMPDH2	-1.77473	5.30402	-15.751	4.96169e-46	1.13888e-44	93.7795
USP11	-1.77187	4.31246	-18.0875	3.7268e-57	1.69296e-55	119.271
IFIT1	-1.76966	4.99886	-4.56886	6.12356e-06	1.2031e-05	2.55425
IFIT2	-1.76656	5.25441	-5.95539	4.76432e-09	1.26038e-08	9.47579
LPIN1	-1.76491	4.34657	-18.9172	3.39092e-61	2.17842e-59	128.535
RUNX3	-1.75985	4.51715	-17.0543	3.5022e-52	1.14528e-50	107.873
UBASH3A	-1.75368	3.0257	-21.0128	1.57754e-71	2.22433e-69	152.224
ZMYND11	-1.75322	4.87983	-15.3726	2.82528e-44	5.8205e-43	89.7586
LGALS2	-1.75036	2.87887	-8.49056	2.13717e-16	9.33734e-16	26.0788
CD6	-1.74458	3.10281	-19.9104	4.47983e-66	3.86012e-64	139.72
MAL	-1.74134	5.56901	-9.86546	3.61418e-21	2.07945e-20	36.9347
LYSMD2	-1.73803	6.15934	-9.95894	1.64382e-21	9.6418e-21	37.7143
CRIP1	-1.73235	7.14682	-9.73924	1.03882e-20	5.80468e-20	35.8901
SAMD3	-1.73175	3.13531	-18.5358	2.471e-59	1.31508e-57	124.265
RASGRP1	-1.72063	3.84514	-20.637	1.15001e-69	1.32826e-67	147.953
EIF3L	-1.7176	7.55381	-17.5951	8.92302e-55	3.44759e-53	113.818
NPM1	-1.71576	7.80323	-15.9701	4.70878e-47	1.14626e-45	96.1223
DNMT1	-1.71321	5.60368	-18.3591	1.79035e-58	9.04084e-57	122.293
SPN	-1.70957	4.80321	-18.8988	4.1734e-61	2.66533e-59	128.328
FCGR3A	-1.70848	8.61631	-11.67	3.96795e-28	3.3164e-27	52.814
LBH	-1.70157	3.8572	-16.4587	2.36999e-49	6.61465e-48	101.388
GBP5	-1.69929	5.90516	-5.96739	4.44781e-09	1.17838e-08	9.54272
LTB	-1.6937	8.33376	-14.4551	4.34882e-40	6.823e-39	80.17
ATIC	-1.69255	3.48087	-17.299	2.36312e-53	8.49548e-52	110.557
ZNF395	-1.68847	3.67609	-13.883	1.56514e-37	2.10566e-36	74.3188
RUNX2	-1.68821	4.55551	-11.1432	5.06067e-26	3.73005e-25	48.0054
SH2D1B	-1.68292	3.00137	-19.5296	3.36043e-64	2.58753e-62	135.421
HNRNPR	-1.68257	6.69132	-20.0693	7.37238e-67	6.84119e-65	141.517
NFATC3	-1.67929	5.3677	-17.2236	5.42892e-53	1.89523e-51	109.729
BLNK	-1.67613	3.44455	-13.9415	8.61471e-38	1.17205e-36	74.9123
DUSP6	-1.67577	7.64709	-13.311	5.05243e-35	5.96242e-34	68.5778
AUTS2	-1.67505	2.7978	-16.7058	1.5992e-50	4.75684e-49	104.07
LY9	-1.66993	3.15595	-18.7035	3.7565e-60	2.21654e-58	126.14
FBL	-1.6695	6.49792	-14.2148	5.21623e-39	7.65305e-38	77.7
APOL3	-1.66223	4.23239	-14.954	2.36708e-42	4.25487e-41	85.3542
ARHGEF18	-1.66205	7.44721	-21.1582	2.99635e-72	4.51825e-70	153.878
BACH2	-1.65211	2.77083	-21.7455	3.63171e-75	7.58259e-73	160.565
RPL10A	-1.65188	9.08987	-15.0866	5.84905e-43	1.10249e-41	86.7446
CFD	-1.64552	6.99269	-6.33394	5.15426e-10	1.47924e-09	11.6444
CD96	-1.63986	2.98795	-24.245	1.34769e-87	7.31593e-85	189.068
HNRNPA0	-1.63688	5.24333	-22.0952	6.62467e-77	1.56357e-74	164.553
ZNF266	-1.62709	5.39582	-14.8685	5.8138e-42	1.02468e-40	84.4606
ZNF91	-1.62012	5.70688	-14.2458	3.79273e-39	5.61003e-38	78.0168
ZNF275	-1.61867	4.30172	-14.2095	5.51327e-39	8.0562e-38	77.6449
PPTC7	-1.61506	6.27384	-12.9896	1.23259e-33	1.35585e-32	65.4043
DDX24	-1.61079	4.08287	-21.5271	4.41585e-74	7.99047e-72	158.078
KLRD1	-1.60235	3.59439	-13.1337	2.95578e-34	3.3428e-33	66.8228
TRIB2	-1.60007	3.33898	-17.8774	3.87694e-56	1.63782e-54	116.94
RPS23	-1.59978	8.64896	-15.6528	1.42146e-45	3.14313e-44	92.7324
SH2B3	-1.59691	5.84156	-15.0774	6.44711e-43	1.21311e-41	86.6477
CACNA2D3	-1.59529	3.03508	-17.3942	8.25839e-54	3.0189e-52	111.603
DPEP2	-1.59395	7.24802	-8.04132	5.97511e-15	2.39114e-14	22.7963
CBX7	-1.58374	5.47926	-13.5416	4.99034e-36	6.27084e-35	70.878
ITM2A	-1.58365	5.36091	-10.4893	1.71845e-23	1.10725e-22	42.23
RPS6KA5	-1.58146	3.92079	-14.244	3.86351e-39	5.70696e-38	77.9984
SH3YL1	-1.5765	2.85674	-18.6558	6.41681e-60	3.74555e-58	125.607
CD160	-1.57603	2.66	-21.2973	6.1134e-73	9.76077e-71	155.461
FBXO21	-1.57237	3.42905	-21.6269	1.41057e-74	2.68677e-72	159.214
FAM43A	-1.57236	3.31124	-22.2124	1.73144e-77	4.37167e-75	165.889
FHIT	-1.57224	3.64356	-14.9705	1.98883e-42	3.61687e-41	85.5274
RFTN1	-1.5643	3.83427	-21.7472	3.5612e-75	7.58117e-73	160.585
HNRNPH1	-1.56352	5.41966	-15.9107	8.92948e-47	2.14485e-45	95.4857
NOB1	-1.56315	4.49922	-16.8041	5.45761e-51	1.65976e-49	105.14
CUTA	-1.55756	7.20223	-14.9532	2.38623e-42	4.28219e-41	85.3462
METAP1	-1.55325	5.06055	-18.8083	1.15545e-60	7.13217e-59	127.314
ERAP2	-1.55287	4.70356	-8.62144	7.89856e-17	3.54679e-16	27.0607
PPP3CC	-1.55235	3.4541	-16.4907	1.67126e-49	4.70073e-48	101.735
IL10RA	-1.54842	6.25171	-18.648	7.01192e-60	4.00676e-58	125.519
MATK	-1.54842	2.9384	-16.167	5.61401e-48	1.44777e-46	98.2384
FAM162A	-1.54272	3.77281	-15.3868	2.4296e-44	5.04362e-43	89.9087
MAML2	-1.5415	5.48736	-11.3837	5.62186e-27	4.40379e-26	50.1844
ADGRE3	-1.54133	5.40409	-6.75267	3.87109e-11	1.20564e-10	14.1758
NMT2	-1.54028	2.5709	-28.9285	1.32717e-110	2.88182e-107	241.807
PRAG1	-1.53835	5.28053	-19.274	6.06103e-63	4.30096e-61	132.541
BIN1	-1.53736	4.96798	-16.6089	4.61073e-50	1.3349e-48	103.017
SIT1	-1.53692	5.49029	-13.7061	9.45551e-37	1.22797e-35	72.5312
C12orf57	-1.53534	5.73405	-10.9093	4.17045e-25	2.93255e-24	45.9146
TIGD3	-1.53456	3.14445	-13.826	2.79683e-37	3.72122e-36	73.7418
GZMA	-1.52725	6.35077	-7.24715	1.53664e-12	5.27451e-12	17.3391
BIRC3	-1.52654	4.0112	-11.5949	7.9824e-28	6.55559e-27	52.1206
APEX1	-1.52635	6.40094	-13.835	2.55426e-37	3.40683e-36	73.832
ADA	-1.5211	4.50501	-12.1449	4.49804e-30	4.12459e-29	57.2596
DPP4	-1.52014	2.98808	-18.3163	2.88847e-58	1.44517e-56	121.817
FLT3LG	-1.5175	3.06788	-20.3754	2.26397e-68	2.29822e-66	144.986
MAD1L1	-1.51282	4.12295	-13.5048	7.22448e-36	8.97439e-35	70.5104
FN3KRP	-1.51267	3.79776	-17.1265	1.58186e-52	5.36696e-51	108.664
RPS4X	-1.51148	9.74506	-15.4619	1.09193e-44	2.31094e-43	90.7042
SLAMF6	-1.50382	4.84917	-13.2523	9.07621e-35	1.05844e-33	67.9958
MAF	-1.50043	3.23155	-15.1237	3.95256e-43	7.52858e-42	87.1344
ZNF529	-1.49956	2.90526	-19.8281	1.13994e-65	9.59405e-64	138.79
MYCBP2	-1.49903	7.20958	-17.1555	1.14993e-52	3.92605e-51	108.982
GPR171	-1.49653	5.93567	-7.97434	9.70502e-15	3.82459e-14	22.3187
MYCL	-1.49635	3.15724	-16.2866	1.53657e-48	4.13959e-47	99.5276
PURA	-1.48999	5.05702	-18.5025	3.58644e-59	1.88106e-57	123.894
TAGAP	-1.48793	5.21671	-12.5632	8.02831e-32	8.07816e-31	61.2564
PABPC4	-1.4855	3.86418	-17.5868	9.78177e-55	3.76598e-53	113.727
BTN3A2	-1.47782	5.45485	-8.54303	1.43585e-16	6.35768e-16	26.4711
FAM78A	-1.47768	6.23701	-18.8222	9.88842e-61	6.17003e-59	127.469
GSE1	-1.47572	3.34122	-21.3659	2.79045e-73	4.52177e-71	156.242
SYTL2	-1.47511	2.55754	-19.7033	4.69904e-65	3.8359e-63	137.38
KLRF1	-1.47354	2.94722	-14.257	3.3789e-39	5.01158e-38	78.1316
RPL14	-1.47056	8.89612	-16.5696	7.07617e-50	2.03243e-48	102.59
SIRPG	-1.46973	2.89717	-20.056	8.57465e-67	7.8894e-65	141.367
RNF4	-1.4683	6.71121	-23.1322	4.59225e-82	1.66193e-79	176.382
UTRN	-1.46729	5.46734	-14.7643	1.73316e-41	2.94014e-40	83.3744
MORC2	-1.46697	3.40448	-17.2011	6.95499e-53	2.4202e-51	109.482
LAT	-1.46656	4.58714	-13.4811	9.16996e-36	1.12622e-34	70.2734
SMAD3	-1.46618	3.48321	-19.3483	2.61432e-63	1.90494e-61	133.379
ID2	-1.46345	6.47608	-10.8091	1.02057e-24	7.07104e-24	45.0276
PRPF19	-1.46289	4.62097	-19.6749	6.48065e-65	5.21189e-63	137.06
RPL15	-1.46211	8.39864	-15.6424	1.58846e-45	3.49108e-44	92.6219
WDR54	-1.45886	3.40314	-15.6814	1.04661e-45	2.34289e-44	93.0369
NKTR	-1.45464	6.0375	-18.9832	1.61261e-61	1.06757e-59	129.275
CHMP7	-1.44968	5.64221	-20.738	3.63347e-70	4.38318e-68	149.1
TTC9	-1.44826	3.52069	-13.9822	5.68661e-38	7.83497e-37	75.3252
VPS13C	-1.43744	6.01903	-12.8544	4.67034e-33	5.02039e-32	64.0811
MX1	-1.43431	6.48297	-4.50046	8.3634e-06	1.61914e-05	2.25593
SNU13	-1.43298	5.24821	-16.4519	2.55154e-49	7.10308e-48	101.314
RHOH	-1.43262	5.23975	-10.6945	2.82529e-24	1.91714e-23	44.0186
LRPPRC	-1.43234	3.25939	-18.2211	8.38423e-58	3.975e-56	120.756
GATA2	-1.43225	2.75891	-19.9657	2.39234e-66	2.12898e-64	140.345
FUS	-1.43178	8.5763	-18.6508	6.79132e-60	3.92199e-58	125.551
CCT4	-1.4298	6.57151	-15.1656	2.53817e-43	4.88598e-42	87.5749
PLEKHO1	-1.42874	6.59631	-10.4261	2.98146e-23	1.90298e-22	41.6842
TLE5	-1.42753	5.38431	-15.0504	8.56828e-43	1.60389e-41	86.3648
CD3E	-1.4269	2.79453	-16.6503	2.93183e-50	8.57974e-49	103.467
RPL18	-1.42665	9.73939	-15.5961	2.6079e-45	5.6628e-44	92.1287
RBBP7	-1.42656	3.74197	-15.7598	4.51513e-46	1.03858e-44	93.8733
MYOM2	-1.42646	3.16746	-10.7917	1.19163e-24	8.23523e-24	44.8741
HSP90AB1	-1.42512	6.79597	-10.1267	3.95008e-22	2.39186e-21	39.1256
MIDEAS	-1.4215	5.00244	-12.7812	9.57316e-33	1.015e-31	63.3683
PRR5L	-1.42078	3.05592	-15.6984	8.72674e-46	1.978e-44	93.2178
CBLB	-1.41949	3.3722	-15.6634	1.2694e-45	2.82415e-44	92.845
HLA-DRB4	-1.4183	4.61568	-3.80519	0.000158446	0.000264776	-0.537921
CPA3	-1.4166	2.3969	-14.0787	2.11513e-38	3.00182e-37	76.3083
ATP5MC2	-1.41403	8.31931	-18.3419	2.16965e-58	1.09055e-56	122.102
EIF3F	-1.40915	8.86027	-17.4889	2.8956e-54	1.08033e-52	112.646
CST3	-1.4049	6.95084	-9.96371	1.57891e-21	9.2661e-21	37.7541
TCL1A	-1.40435	3.5804	-11.1396	5.22501e-26	3.84596e-25	47.9737
SLC66A3	-1.40404	4.35462	-12.3497	6.32782e-31	6.09053e-30	59.2065
ITGA4	-1.40369	3.59177	-16.1108	1.03125e-47	2.62824e-46	97.6333
RANGRF	-1.39937	5.69321	-14.9645	2.11856e-42	3.83993e-41	85.4645
LEPROTL1	-1.39851	5.40559	-17.5204	2.04304e-54	7.67518e-53	112.993
MAP3K4	-1.39709	3.36307	-19.061	6.70828e-62	4.60961e-60	130.148
XRRA1	-1.39198	4.04956	-10.9124	4.05764e-25	2.85878e-24	45.9418
SNHG32	-1.39172	6.90546	-13.0688	5.62677e-34	6.28497e-33	66.1833
P2RY8	-1.39018	5.32853	-13.5235	5.98557e-36	7.47817e-35	70.6973
MOAP1	-1.38736	4.77961	-13.4712	1.01363e-35	1.2407e-34	70.1739
EEF2	-1.3838	8.54197	-15.3724	2.83103e-44	5.82131e-43	89.7565
COQ8A	-1.38266	4.13727	-12.2143	2.31829e-30	2.16235e-29	57.9175
LARS1	-1.37943	4.45204	-16.1182	9.51344e-48	2.43029e-46	97.7136
GATA3	-1.37921	3.25887	-26.8981	1.04879e-100	1.13867e-97	219.121
XRCC6	-1.37855	7.59502	-20.0814	6.41881e-67	6.00768e-65	141.655
THEM4	-1.37766	2.51254	-24.4916	8.04488e-89	4.8524e-86	191.874
HTATSF1	-1.37673	4.06843	-13.5473	4.71164e-36	5.93437e-35	70.9352
AKAP11	-1.37577	4.39481	-11.7398	2.06649e-28	1.75968e-27	53.4613
FTO	-1.37278	4.77206	-17.837	6.07743e-56	2.54759e-54	116.492
AKR1B1	-1.37101	5.5395	-13.9701	6.43072e-38	8.83776e-37	75.2029
NOL4L	-1.36809	4.59074	-11.1168	6.42965e-26	4.70713e-25	47.768
DDX18	-1.36421	4.51773	-21.1295	4.16198e-72	6.02488e-70	153.551
KCNA3	-1.36272	3.37727	-17.6148	7.17032e-55	2.8104e-53	114.036
MPHOSPH10	-1.36084	4.5464	-14.8223	9.4325e-42	1.63331e-40	83.9793
SATB1	-1.35835	6.11634	-16.2179	3.23735e-48	8.53105e-47	98.7861
VPREB3	-1.35731	3.07177	-12.2111	2.39167e-30	2.22887e-29	57.8866
REPS1	-1.35494	4.30195	-16.1195	9.38889e-48	2.40413e-46	97.7267
SARAF	-1.35401	7.22505	-14.3049	2.06035e-39	3.10252e-38	78.6234
RNF125	-1.35363	3.19442	-21.1854	2.19655e-72	3.45622e-70	154.187
TOMM20	-1.35106	5.26855	-13.9457	8.25582e-38	1.12605e-36	74.9546
IFIH1	-1.35072	5.08914	-5.30313	1.68264e-07	3.86797e-07	6.01551
NELFCD	-1.34993	5.12455	-17.1027	2.05572e-52	6.9099e-51	108.404
LY75	-1.3479	4.8357	-7.40842	5.16164e-13	1.83197e-12	18.4104
SPTBN1	-1.34764	6.48052	-10.9107	4.11704e-25	2.89875e-24	45.9274
ZNF146	-1.34747	3.6419	-17.2568	3.76596e-53	1.32321e-51	110.093
ZNF664	-1.34456	4.04022	-13.5771	3.48625e-36	4.43211e-35	71.2345
HSPA9	-1.34159	4.16265	-17.5972	8.71631e-55	3.37975e-53	113.841
JAK1	-1.34027	7.58212	-17.7336	1.91888e-55	7.77359e-54	115.348
NSMCE3	-1.33937	4.87656	-20.1801	2.09119e-67	2.0092e-65	142.772
OGFOD1	-1.33855	4.51636	-17.8235	7.06247e-56	2.93783e-54	116.343
TENT4A	-1.33545	4.81999	-17.9065	2.80324e-56	1.19352e-54	117.263
GLOD4	-1.33537	3.26682	-21.7772	2.5252e-75	5.59512e-73	160.927
MAGED1	-1.33429	3.78162	-15.7306	6.18148e-46	1.41289e-44	93.5608
IKZF2	-1.33339	2.293	-22.1393	3.9966e-77	9.8616e-75	165.056
ISOC1	-1.33059	3.47551	-13.2554	8.80335e-35	1.02772e-33	68.0261
CTCF	-1.32939	5.18302	-17.0355	4.30958e-52	1.39253e-50	107.667
CRTC3	-1.32757	5.98048	-12.345	6.61673e-31	6.35171e-30	59.1622
UTP4	-1.32474	3.68548	-13.4376	1.42024e-35	1.72671e-34	69.8387
M6PR	-1.32309	6.46931	-15.9686	4.78202e-47	1.16148e-45	96.107
RCC2	-1.32041	6.3445	-14.1586	9.31165e-39	1.3408e-37	77.1239
PILRA	-1.31911	7.35356	-7.41447	4.95271e-13	1.76127e-12	18.451
SEPTIN6	-1.3191	4.45497	-18.2323	7.39223e-58	3.55121e-56	120.882
TAF4	-1.31666	4.11529	-16.2139	3.37773e-48	8.87942e-47	98.7439
FAM53B	-1.31624	5.28	-15.229	1.29764e-43	2.54765e-42	88.2422
CCND2	-1.3162	4.93156	-11.6518	4.70024e-28	3.9044e-27	52.646
CXCR5	-1.31562	3.01294	-14.3998	7.71326e-40	1.18784e-38	79.6003
UBE2L6	-1.31375	8.61646	-7.20084	2.09468e-12	7.1113e-12	17.035
SF3A3	-1.31346	4.86609	-16.4283	3.29602e-49	9.15215e-48	101.059
NLRP1	-1.31252	4.14841	-11.1729	3.86323e-26	2.87085e-25	48.2731
NOL11	-1.31153	3.94833	-18.0079	9.05691e-57	3.98101e-55	118.387
STK39	-1.31087	4.28466	-15.9988	3.45372e-47	8.50272e-46	96.4308
MPEG1	-1.3098	5.32584	-11.1502	4.74789e-26	3.50666e-25	48.0686
LRIG1	-1.30711	2.93112	-17.4173	6.39631e-54	2.3461e-52	111.857
CFAP298	-1.30542	4.96471	-13.6404	1.84004e-36	2.36468e-35	71.8695
PCYOX1L	-1.30306	4.35896	-13.4087	1.89953e-35	2.3017e-34	69.5498
APRT	-1.30102	6.31671	-12.4503	2.39762e-31	2.36002e-30	60.1701
SLC7A6	-1.29893	3.02504	-20.0428	9.95957e-67	9.08665e-65	141.218
PARP1	-1.29752	3.54131	-19.673	6.62616e-65	5.28972e-63	137.038
CLEC10A	-1.2953	3.11019	-12.5002	1.47976e-31	1.47257e-30	60.6492
CXCR4	-1.29453	8.53324	-10.7894	1.21717e-24	8.40106e-24	44.853
TNFRSF25	-1.29154	3.441	-19.4718	6.46894e-64	4.94601e-62	134.769
GBP1	-1.2914	6.1424	-4.24342	2.60431e-05	4.77216e-05	1.17211
LDLRAP1	-1.2876	5.73197	-10.0391	8.32947e-22	4.97431e-21	38.3871
TNFRSF10B	-1.28755	6.13057	-10.5222	1.28769e-23	8.36152e-23	42.5158
ARHGEF3	-1.28605	4.03729	-17.0607	3.26308e-52	1.07682e-50	107.944
SMARCE1	-1.28571	4.84264	-15.4598	1.11634e-44	2.35799e-43	90.6822
IFIT3	-1.28476	6.18584	-3.62264	0.000320054	0.000517318	-1.19831
OSGEPL1	-1.28002	2.33594	-23.6794	8.71754e-85	3.78585e-82	182.623
BTN3A1	-1.26512	5.02423	-10.3807	4.42711e-23	2.80263e-22	41.2927
NHP2	-1.26508	5.89313	-12.5679	7.66972e-32	7.74606e-31	61.3018
MRI1	-1.26428	4.33782	-17.6775	3.57617e-55	1.42744e-53	114.728
PJA1	-1.26336	2.61585	-24.4612	1.13799e-88	6.50271e-86	191.529
ESYT2	-1.26239	4.45144	-14.5256	2.0918e-40	3.33491e-39	80.8977
LRRC47	-1.26053	5.76255	-18.0169	8.19171e-57	3.6301e-55	118.487
ENOPH1	-1.2597	4.55479	-10.7592	1.59134e-24	1.09142e-23	44.5874
FTSJ1	-1.2594	4.40075	-16.016	2.86949e-47	7.11279e-46	96.6151
CPPED1	-1.25818	7.69432	-10.8011	1.09594e-24	7.58356e-24	44.957
ERP29	-1.2576	7.72769	-15.2208	1.41478e-43	2.77261e-42	88.1562
RELL1	-1.25748	7.45971	-8.64945	6.37405e-17	2.88106e-16	27.2723
EIF3D	-1.25579	7.79198	-20.7575	2.909e-70	3.54865e-68	149.322
BEX4	-1.25432	4.7823	-11.2172	2.58187e-26	1.93989e-25	48.6727
TRAT1	-1.25355	2.86317	-11.7374	2.11493e-28	1.7967e-27	53.4383
MEX3C	-1.2525	3.07409	-12.2848	1.18037e-30	1.12119e-29	58.5876
CCT3	-1.25061	5.94393	-13.0862	4.73544e-34	5.31671e-33	66.3546
TNRC6C	-1.24974	4.06753	-14.4489	4.63847e-40	7.25647e-39	80.1059
SSBP2	-1.24974	3.22226	-18.9479	2.40023e-61	1.56043e-59	128.879
CRTAM	-1.24868	2.55616	-15.8745	1.31719e-46	3.11563e-45	95.0989
RRS1	-1.24807	3.9123	-14.3825	9.23127e-40	1.41759e-38	79.4216
PYHIN1	-1.2478	3.18946	-15.7471	5.17777e-46	1.18597e-44	93.7371
S1PR1	-1.24555	4.83686	-6.20343	1.1237e-09	3.13385e-09	10.8837
DDX27	-1.24553	4.9577	-15.3821	2.55329e-44	5.2802e-43	89.8593
BANK1	-1.24533	3.16148	-11.911	4.13951e-29	3.63026e-28	55.0568
RPL19	-1.24497	11.1171	-17.2983	2.38025e-53	8.52883e-52	110.55
MGA	-1.24416	3.70175	-17.7768	1.18707e-55	4.84513e-54	115.826
LY86	-1.24402	5.67067	-6.94936	1.09608e-11	3.54171e-11	15.4119
RABL2A	-1.24327	3.16508	-20.4928	5.94693e-69	6.26853e-67	146.317
RRAS2	-1.24306	3.10736	-11.4612	2.75394e-27	2.19204e-26	50.8922
HMGN3	-1.24077	4.08646	-17.4245	5.9008e-54	2.17169e-52	111.938
GAL3ST4	-1.23797	2.44949	-20.7795	2.26325e-70	2.79228e-68	149.572
TAF15	-1.23794	5.26369	-18.1123	2.82669e-57	1.30593e-55	119.546
PRPF8	-1.23736	5.55688	-16.8328	3.9847e-51	1.22209e-49	105.453
POLR1B	-1.23553	2.87025	-22.2143	1.69359e-77	4.37167e-75	165.911
SRSF7	-1.23377	5.74864	-14.5584	1.48694e-40	2.39166e-39	81.2371
ICAM2	-1.22749	4.89205	-11.6083	7.0496e-28	5.8071e-27	52.2439
FXYD5	-1.22734	7.65378	-14.7653	1.71503e-41	2.91851e-40	83.3848
HNRNPDL	-1.22201	4.77545	-15.7797	3.64881e-46	8.41087e-45	94.0852
CEP78	-1.22154	3.03274	-15.303	5.91504e-44	1.18705e-42	89.0236
TTC39C	-1.22074	3.0566	-17.3319	1.64307e-53	5.94625e-52	110.918
XYLT1	-1.21699	3.06876	-13.3627	3.01101e-35	3.62021e-34	69.0921
TXNIP	-1.21678	10.5163	-10.5606	9.19723e-24	6.02621e-23	42.8492
EXOSC10	-1.21646	3.02861	-16.8793	2.39382e-51	7.4469e-50	105.961
CHST7	-1.21544	3.05766	-10.2339	1.57437e-22	9.71189e-22	40.0363
LYAR	-1.21416	4.84962	-13.3782	2.57885e-35	3.11096e-34	69.246
PUF60	-1.21315	6.44044	-16.7335	1.18174e-50	3.55404e-49	104.372
AFF3	-1.21309	2.35561	-15.2407	1.14552e-43	2.25716e-42	88.3662
FNBP4	-1.2063	4.5621	-18.6247	9.10064e-60	5.09308e-58	125.259
KLF2	-1.20532	9.55834	-17.0183	5.20453e-52	1.66683e-50	107.479
SLC20A1	-1.20522	7.07809	-14.5968	9.96616e-41	1.62223e-39	81.6349
SEPTIN9	-1.20502	4.91301	-21.4338	1.28465e-73	2.21275e-71	157.014
SEC31A	-1.20479	6.4782	-15.2109	1.57098e-43	3.06765e-42	88.052
TOMM70	-1.20413	5.33526	-15.4236	1.64255e-44	3.42945e-43	90.2981
NBPF1	-1.20393	3.82775	-11.2056	2.8695e-26	2.14413e-25	48.5679
URI1	-1.20267	3.29569	-16.3117	1.17002e-48	3.17574e-47	99.7988
EEF1G	-1.20052	9.12875	-14.1754	7.83054e-39	1.13355e-37	77.2961
OXNAD1	-1.19849	3.58156	-19.728	3.55157e-65	2.92495e-63	137.659
GCN1	-1.19807	3.95235	-15.7154	7.26939e-46	1.65459e-44	93.3995
ZBTB38	-1.19696	4.91918	-13.6404	1.84043e-36	2.36468e-35	71.8693
RPS5	-1.19602	9.65047	-11.7511	1.86033e-28	1.58911e-27	53.5656
POU2AF1	-1.19497	5.01318	-5.42278	8.97945e-08	2.11063e-07	6.62352
PPIH	-1.19438	3.81299	-15.3164	5.13342e-44	1.03594e-42	89.1646
PPM1K	-1.19167	2.69551	-11.8215	9.6119e-29	8.28225e-28	54.2208
COG1	-1.19107	6.11953	-14.3359	1.49533e-39	2.2706e-38	78.9421
BTBD11	-1.19035	2.72684	-17.8244	6.99539e-56	2.92111e-54	116.352
SCRN1	-1.19024	3.60912	-16.5884	5.76324e-50	1.65972e-48	102.795
HSPD1	-1.18949	5.34578	-9.09426	1.97891e-18	9.78817e-18	30.7004
PAQR8	-1.18935	3.73858	-19.5797	1.90544e-64	1.51003e-62	135.986
EPRS1	-1.18931	4.3575	-14.4303	5.62623e-40	8.73877e-39	79.914
WDR11	-1.18924	5.46846	-11.1209	6.19197e-26	4.54232e-25	47.8054
OCIAD2	-1.18744	3.04025	-13.1882	1.71967e-34	1.97363e-33	67.3609
CHCHD10	-1.18611	4.987	-12.2575	1.53405e-30	1.44451e-29	58.3274
SNRK	-1.18391	8.26402	-9.5354	5.60636e-20	3.02827e-19	34.2227
RNF44	-1.18336	6.82368	-12.2712	1.34481e-30	1.27183e-29	58.4581
LANCL1	-1.18243	4.24314	-15.9434	6.2772e-47	1.51785e-45	95.8363
FOXJ3	-1.18143	5.62663	-14.2098	5.49374e-39	8.03848e-38	77.6484
RPS19	-1.17972	10.0467	-13.2599	8.41447e-35	9.86564e-34	68.071
DDX21	-1.17943	6.53407	-13.0755	5.26675e-34	5.88889e-33	66.2489
ELP2	-1.17917	3.53183	-15.5675	3.54037e-45	7.64171e-44	91.8246
ST3GAL5	-1.17858	4.85433	-13.1797	1.87127e-34	2.13407e-33	67.2769
FAM214A	-1.17765	4.61678	-8.47315	2.43761e-16	1.06243e-15	25.9491
NAP1L1	-1.17728	6.26927	-11.8452	7.68932e-29	6.66797e-28	54.4423
PRPS1	-1.17698	4.55779	-18.3083	3.16063e-58	1.56689e-56	121.727
NRROS	-1.17626	4.02272	-13.5393	5.10335e-36	6.40544e-35	70.8558
CFAP20	-1.17592	3.70714	-18.0513	5.58109e-57	2.49357e-55	118.869
CCT6A	-1.17527	3.48646	-12.6585	3.17808e-32	3.26437e-31	62.1766
GIMAP1	-1.17476	4.99951	-12.6735	2.74457e-32	2.84059e-31	62.3223
ABI3	-1.17402	3.9689	-10.8458	7.35869e-25	5.12137e-24	45.3518
SART3	-1.17321	4.30514	-22.482	7.88721e-79	2.25346e-76	168.965
KARS1	-1.17295	7.61723	-13.1528	2.44463e-34	2.7705e-33	67.0114
ZNHIT6	-1.17283	2.73912	-20.7353	3.74747e-70	4.47102e-68	149.069
GTPBP3	-1.17242	2.83277	-20.1404	3.28256e-67	3.1262e-65	142.323
SPOCK2	-1.17201	3.54821	-18.8042	1.21067e-60	7.42611e-59	127.268
ICE1	-1.17045	4.9018	-12.3039	9.82591e-31	9.36611e-30	58.7696
UBAP2	-1.1692	4.44064	-15.1383	3.3858e-43	6.48319e-42	87.2883
CIB1	-1.16847	7.25442	-15.5376	4.87219e-45	1.04334e-43	91.507
EIF3E	-1.16785	8.24065	-13.2747	7.26359e-35	8.53472e-34	68.2171
THOC1	-1.16755	4.60218	-14.4954	2.86178e-40	4.5292e-39	80.5861
CALHM2	-1.16692	4.44083	-11.2934	1.28724e-26	9.8767e-26	49.3629
YTHDC1	-1.16679	7.0079	-15.3167	5.11735e-44	1.03462e-42	89.1677
EIF3A	-1.16612	4.96482	-17.0585	3.34313e-52	1.09782e-50	107.92
ATP8B2	-1.16523	4.12776	-15.2979	6.24849e-44	1.25166e-42	88.9691
KMT2A	-1.16433	4.10694	-18.2245	8.06794e-58	3.85875e-56	120.795
PECAM1	-1.16202	8.16854	-9.83587	4.63302e-21	2.63907e-20	36.6889
TMEM243	-1.16163	4.11297	-10.0663	6.61216e-22	3.97058e-21	38.6156
STAG3L2	-1.16076	5.62246	-12.3846	4.51967e-31	4.36955e-30	59.5406
CD8B	-1.16067	2.86026	-10.678	3.26911e-24	2.20726e-23	43.874
IRF8	-1.15832	4.86875	-13.0221	8.93801e-34	9.88187e-33	65.7235
NR1D2	-1.15828	2.59726	-22.5421	3.96408e-79	1.17964e-76	169.65
ADRB2	-1.15789	5.58919	-11.2796	1.45962e-26	1.11364e-25	49.2382
GPRASP1	-1.15525	2.6357	-19.4318	1.01742e-63	7.5735e-62	134.318
CCR6	-1.15409	2.60029	-23.4512	1.18938e-83	4.78263e-81	180.021
NUP205	-1.1524	3.84625	-14.6842	4.0027e-41	6.66523e-40	82.542
MEAF6	-1.15226	5.05586	-17.1475	1.25657e-52	4.27666e-51	108.894
IL11RA	-1.15131	3.15895	-20.7914	1.97611e-70	2.49472e-68	149.707
FOXO1	-1.14725	5.95283	-14.7359	2.33307e-41	3.92716e-40	83.0788
MEF2C	-1.14589	4.31481	-11.873	5.92057e-29	5.16717e-28	54.7016
TSEN54	-1.14284	3.70478	-14.8333	8.40694e-42	1.46507e-40	84.0938
RPL29	-1.14165	10.3305	-14.3064	2.0274e-39	3.05715e-38	78.6395
IPO5	-1.14074	3.32489	-16.4724	2.04097e-49	5.71102e-48	101.536
BET1L	-1.14074	6.39482	-16.2924	1.44345e-48	3.90812e-47	99.5898
CUL1	-1.14011	4.38901	-13.546	4.77093e-36	6.00209e-35	70.9227
HNRNPM	-1.13998	7.70776	-19.6792	6.17604e-65	5.00397e-63	137.108
SUPT16H	-1.13866	5.64566	-16.4782	1.91672e-49	5.37722e-48	101.599
TTC19	-1.13814	3.77583	-17.9994	9.95777e-57	4.35933e-55	118.293
RNASEH2B	-1.13659	4.16696	-13.7547	5.77786e-37	7.57612e-36	73.0207
RNASE6	-1.13537	6.364	-6.19338	1.19259e-09	3.31913e-09	10.8256
MTR	-1.13383	2.98269	-21.1646	2.7871e-72	4.2619e-70	153.95
PRKACB	-1.13351	4.6263	-10.5134	1.39122e-23	9.02296e-23	42.4392
TTC27	-1.13295	2.56735	-20.7291	4.02273e-70	4.74726e-68	148.999
LAX1	-1.13208	3.05884	-11.9914	1.93511e-29	1.72209e-28	55.8114
ID3	-1.13091	3.20076	-17.2336	4.86352e-53	1.70333e-51	109.838
CD1D	-1.13074	6.09974	-8.3189	7.75267e-16	3.28407e-15	24.8083
SCAF4	-1.13053	5.72247	-18.6199	9.6048e-60	5.34766e-58	125.206
DNAAF5	-1.12703	3.18178	-17.991	1.09384e-56	4.76939e-55	118.199
TCTN1	-1.12502	2.8125	-19.5646	2.26186e-64	1.76669e-62	135.816
ARL14EP	-1.1248	3.86273	-17.801	9.07564e-56	3.73236e-54	116.093
DHX15	-1.12462	6.08575	-13.182	1.82854e-34	2.09194e-33	67.2999
UTP3	-1.1231	4.67761	-14.8029	1.15626e-41	1.9958e-40	83.7769
CCDC115	-1.12303	4.07349	-15.6721	1.15605e-45	2.58256e-44	92.938
MTX3	-1.1216	3.00507	-14.4765	3.48355e-40	5.47336e-39	80.3906
VEGFB	-1.12118	4.02132	-15.8546	1.63163e-46	3.80959e-45	94.8859
CCT8	-1.12114	6.60147	-12.9187	2.48132e-33	2.70207e-32	64.7093
NOSIP	-1.11873	7.02495	-14.0479	2.89946e-38	4.05663e-37	75.9947
POM121	-1.11541	5.52792	-14.1129	1.48856e-38	2.12928e-37	76.6575
DDHD2	-1.11387	3.11857	-19.0015	1.31266e-61	8.79723e-60	129.48
BCKDHB	-1.11135	3.68599	-20.4993	5.51956e-69	5.87508e-67	146.391
CBLL1	-1.10791	4.04871	-10.6313	4.93609e-24	3.27774e-23	43.4658
MID1IP1	-1.10675	5.3439	-11.9219	3.73502e-29	3.28615e-28	55.1588
PRKCA	-1.10552	4.86891	-9.35739	2.39522e-19	1.25385e-18	32.7871
ABCF1	-1.10532	4.44906	-13.4861	8.71996e-36	1.07256e-34	70.3234
DDX60	-1.10489	4.45671	-4.02342	6.58241e-05	0.000114748	0.291741
SMS	-1.10354	6.7069	-12.4335	2.82011e-31	2.75341e-30	60.0089
PTCH1	-1.10317	2.31106	-22.6121	1.77844e-79	5.67899e-77	170.448
BLCAP	-1.10247	6.83913	-20.8263	1.3262e-70	1.69395e-68	150.104
NPAT	-1.10246	4.12597	-23.0603	1.04629e-81	3.54986e-79	175.562
IKZF3	-1.10164	2.6554	-14.3869	8.8229e-40	1.3568e-38	79.4666
VMA21	-1.09969	5.52187	-12.1073	6.43961e-30	5.87519e-29	56.9034
EIF3H	-1.09902	7.30603	-15.3063	5.71254e-44	1.15067e-42	89.0583
EXOSC8	-1.09893	4.28986	-9.90338	2.627e-21	1.51952e-20	37.2503
NOLC1	-1.09573	3.58676	-18.0625	4.92853e-57	2.22029e-55	118.993
CAPRIN2	-1.09452	4.60593	-11.3687	6.45384e-27	5.03372e-26	50.0475
NUDT9	-1.09429	3.38621	-12.9607	1.63938e-33	1.79967e-32	65.121
SYNE2	-1.09356	4.30201	-10.8065	1.04456e-24	7.23264e-24	45.0046
ASTE1	-1.09241	4.10362	-13.032	8.10496e-34	8.97913e-33	65.8207
MCCC2	-1.09185	4.79499	-15.3469	3.7127e-44	7.56261e-43	89.4869
FNTA	-1.09073	7.62711	-15.9772	4.36276e-47	1.06681e-45	96.1983
PITPNC1	-1.08999	6.61879	-11.1783	3.67649e-26	2.7377e-25	48.3222
ARL2BP	-1.08948	5.94842	-13.5754	3.5465e-36	4.50344e-35	71.2175
ELOVL5	-1.08916	6.92604	-8.73488	3.3038e-17	1.5122e-16	27.9208
KANSL2	-1.08757	4.17613	-12.0189	1.49106e-29	1.33129e-28	56.0701
HOXB2	-1.08678	2.73624	-14.312	1.91478e-39	2.89135e-38	78.6963
IL27RA	-1.08604	3.92855	-12.2942	1.07819e-30	1.02683e-29	58.6775
CLSTN1	-1.08504	3.87008	-15.8683	1.40784e-46	3.3228e-45	95.0327
NXT1	-1.08291	4.56226	-10.8437	7.49632e-25	5.21381e-24	45.3334
TRMT13	-1.08247	3.30128	-17.6735	3.74014e-55	1.482e-53	114.683
TIGIT	-1.08243	2.57112	-20.6083	1.59479e-69	1.80361e-67	147.627
SLBP	-1.08114	4.81278	-10.7818	1.30144e-24	8.95991e-24	44.7867
HMGN4	-1.08035	6.93819	-11.719	2.51072e-28	2.11966e-27	53.2681
UNC119B	-1.08028	4.59709	-15.6504	1.45919e-45	3.22e-44	92.7063
TOP2B	-1.07976	6.43714	-17.8749	3.98807e-56	1.67823e-54	116.912
CDC23	-1.0793	4.08117	-15.1823	2.12703e-43	4.12378e-42	87.7507
UHRF2	-1.07755	5.45839	-12.3125	9.04299e-31	8.64258e-30	58.8521
HOPX	-1.07619	4.11667	-7.15712	2.80222e-12	9.40164e-12	16.7495
ADGRG1	-1.07586	3.56733	-11.1534	4.61234e-26	3.41118e-25	48.0974
FAM98B	-1.07475	3.6171	-15.0029	1.41372e-42	2.60591e-41	85.8668
CYTH1	-1.07464	7.60383	-18.1047	3.07497e-57	1.40865e-55	119.463
TRIT1	-1.07444	2.86179	-16.0421	2.16628e-47	5.40674e-46	96.8948
GAR1	-1.07439	3.48453	-14.9671	2.06239e-42	3.74438e-41	85.4913
GCSAM	-1.07413	2.70062	-19.3553	2.41753e-63	1.77346e-61	133.457
IDO1	-1.07384	3.04629	-4.92968	1.10756e-06	2.35042e-06	4.19649
SRSF5	-1.07358	5.92266	-15.4013	2.08181e-44	4.33824e-43	90.0623
TRIM44	-1.07322	4.3711	-16.2648	1.94629e-48	5.2175e-47	99.2924
MCUB	-1.07253	4.50925	-13.4048	1.97436e-35	2.3897e-34	69.5114
IMMT	-1.07241	4.71931	-16.2602	2.04649e-48	5.4726e-47	99.2425
ALDH1A1	-1.07235	3.00883	-12.239	1.83124e-30	1.71395e-29	58.1516
MRFAP1L1	-1.07123	4.36049	-10.6348	4.78788e-24	3.18517e-23	43.496
HIGD2A	-1.07032	6.93236	-14.183	7.24301e-39	1.0513e-37	77.3736
IRF4	-1.07005	3.6184	-7.53635	2.14386e-13	7.80546e-13	19.2738
VPS51	-1.07004	4.78962	-11.147	4.88714e-26	3.60705e-25	48.04
POLD2	-1.06993	3.96421	-12.8415	5.29937e-33	5.67969e-32	63.9556
ZNF706	-1.06968	6.8612	-14.2061	5.70988e-39	8.30995e-38	77.6101
TTYH2	-1.06924	3.57775	-13.5863	3.17951e-36	4.05163e-35	71.326
PSME1	-1.0669	8.60524	-12.0599	1.01041e-29	9.1189e-29	56.4563
CCR5	-1.06565	3.02465	-12.149	4.32774e-30	3.97852e-29	57.2979
RPL12	-1.06429	10.6479	-14.3345	1.51669e-39	2.29981e-38	78.928
TPD52	-1.06409	2.85174	-10.4709	2.01762e-23	1.29617e-22	42.071
KANSL3	-1.06394	5.31365	-16.903	1.84594e-51	5.8091e-50	106.219
NAAA	-1.06297	4.35044	-12.8206	6.5081e-33	6.95457e-32	63.7516
EPB41L4A-AS1	-1.06187	4.33128	-11.1768	3.72887e-26	2.7748e-25	48.3082
SLC25A5	-1.06148	7.85863	-12.7163	1.80742e-32	1.8923e-31	62.7371
YWHAQ	-1.06143	5.60771	-11.2259	2.38316e-26	1.7968e-25	48.7521
PI3	-1.0614	7.30783	-3.12152	0.00189867	0.00280613	-2.8516
RBBP4	-1.06084	5.20678	-17.1581	1.1177e-52	3.82804e-51	109.01
BTG1	-1.05948	9.45668	-12.0829	8.11934e-30	7.34597e-29	56.6734
ZNF83	-1.05716	3.78407	-7.36819	6.78767e-13	2.39265e-12	18.1414
RPS28	-1.05555	7.9917	-18.2971	3.58358e-58	1.7685e-56	121.602
NACA	-1.05534	9.6316	-18.9884	1.52058e-61	1.01282e-59	129.333
POLR2B	-1.05456	7.15301	-12.2846	1.18232e-30	1.12207e-29	58.5859
PLEKHG3	-1.05444	5.99982	-11.5823	8.97267e-28	7.32453e-27	52.0046
PIK3IP1	-1.05387	3.53063	-17.5704	1.17383e-54	4.4874e-53	113.545
PSMG2	-1.05256	7.36937	-14.8583	6.46602e-42	1.13495e-40	84.3549
CYFIP2	-1.05248	7.24802	-11.5275	1.49145e-27	1.20661e-26	51.5005
HCST	-1.05116	8.30996	-13.6914	1.0972e-36	1.41982e-35	72.3834
SMYD2	-1.05051	3.84391	-11.5656	1.04808e-27	8.53637e-27	51.8505
ATP5F1A	-1.05042	7.44163	-13.5503	4.56907e-36	5.76148e-35	70.9657
SLC9A3R1	-1.04998	7.08572	-13.2233	1.21181e-34	1.40412e-33	67.7086
RPA2	-1.047	6.27509	-15.3482	3.66161e-44	7.48515e-43	89.5007
ZFP64	-1.04687	3.18281	-16.6689	2.3942e-50	7.0444e-49	103.669
S100A10	-1.04502	8.56645	-8.8326	1.54907e-17	7.23366e-17	28.6684
NAE1	-1.04384	4.98027	-9.67439	1.78073e-20	9.83887e-20	35.357
KLF10	-1.04244	4.48865	-6.72571	4.59152e-11	1.42185e-10	14.0087
MRPS18B	-1.04216	3.95755	-18.2229	8.21126e-58	3.91007e-56	120.777
PPP1CC	-1.04103	7.00021	-12.5471	9.38911e-32	9.42994e-31	61.1009
HEATR5B	-1.03971	4.26316	-12.1977	2.717e-30	2.51908e-29	57.76
KRT23	-1.03965	6.6143	-4.27885	2.23441e-05	4.12778e-05	1.31796
YME1L1	-1.03937	4.36263	-21.1813	2.30217e-72	3.57066e-70	154.14
CYB5B	-1.03909	4.9221	-15.5307	5.24007e-45	1.11991e-43	91.4346
SEPTIN1	-1.03664	2.56177	-19.5763	1.9815e-64	1.55892e-62	135.947
ZNF512	-1.03661	5.29447	-18.5256	2.7693e-59	1.46665e-57	124.151
HLA-DOA	-1.03635	3.20964	-16.0479	2.03392e-47	5.08808e-46	96.9576
HACD3	-1.03542	3.61072	-12.5103	1.3421e-31	1.34173e-30	60.7462
STAT1	-1.03439	6.68592	-5.77995	1.28525e-08	3.2641e-08	8.51025
NACA2	-1.03302	7.94537	-18.9309	2.90695e-61	1.87862e-59	128.688
AKNA	-1.03066	7.23406	-10.2118	1.90479e-22	1.16904e-21	39.8477
PRSS23	-1.02942	2.56206	-16.7471	1.01827e-50	3.07092e-49	104.52
SRSF11	-1.02888	5.92478	-15.1379	3.40001e-43	6.49892e-42	87.2841
IRF1	-1.02839	7.38116	-7.89794	1.68117e-14	6.52573e-14	21.7778
CRY1	-1.02826	2.55858	-15.0334	1.02538e-42	1.9128e-41	86.1862
NOA1	-1.02784	5.20332	-12.3486	6.39037e-31	6.14528e-30	59.1968
OAS3	-1.02766	4.17001	-3.43538	0.000638751	0.000998117	-1.84363
ATF7IP2	-1.02629	2.90432	-15.8982	1.02072e-46	2.43025e-45	95.3526
CCN3	-1.0259	2.51896	-17.5747	1.11898e-54	4.29287e-53	113.593
TAP2	-1.02588	5.20743	-6.49977	1.87865e-10	5.53501e-10	12.6304
DROSHA	-1.0248	2.91616	-18.8525	7.02799e-61	4.46216e-59	127.809
PDE4B	-1.02471	3.77853	-8.45338	2.82985e-16	1.22895e-15	25.802
RPS6	-1.02404	8.72296	-10.7794	1.33024e-24	9.15235e-24	44.765
NUP107	-1.02363	4.03297	-11.6042	7.32172e-28	6.02668e-27	52.2063
KHDRBS1	-1.02329	6.16304	-16.6482	3.00269e-50	8.76349e-49	103.444
PABPC1	-1.0223	10.9087	-17.9671	1.4269e-56	6.14755e-55	117.935
NONO	-1.0219	6.87382	-20.962	2.82023e-71	3.92555e-69	151.645
EMC10	-1.02126	8.41798	-14.6939	3.61613e-41	6.05869e-40	82.643
SLC25A3	-1.02026	8.3984	-16.0359	2.31533e-47	5.76548e-46	96.8286
SFPQ	-1.01867	5.88	-12.1952	2.78399e-30	2.57899e-29	57.7358
THUMPD1	-1.01858	4.55444	-14.0379	3.21455e-38	4.4859e-37	75.8922
MTRFR	-1.01846	3.23448	-20.4609	8.54777e-69	8.92338e-67	145.956
CLIP4	-1.0154	3.47738	-8.40386	4.10697e-16	1.76661e-15	25.4347
KLRC1	-1.01539	2.94961	-8.68509	4.84828e-17	2.2015e-16	27.5423
NUCKS1	-1.01194	5.19535	-14.5715	1.29664e-40	2.09177e-39	81.3732
HNRNPH3	-1.0119	5.55652	-11.2899	1.32899e-26	1.01755e-25	49.3312
ISG20	-1.01159	8.21763	-6.87195	1.80725e-11	5.74729e-11	14.9219
PAN2	-1.00981	3.16956	-16.0997	1.1628e-47	2.94279e-46	97.5139
PAFAH2	-1.00944	3.47661	-18.1501	1.85215e-57	8.6304e-56	119.967
SLC4A7	-1.00943	2.76062	-14.4537	4.41267e-40	6.91319e-39	80.1555
BUB3	-1.00906	4.88529	-19.2439	8.51124e-63	6.00042e-61	132.203
DNAJC9	-1.00815	5.07209	-8.7913	2.13507e-17	9.90196e-17	28.3517
ANKRD36	-1.00743	3.95356	-11.6705	3.94981e-28	3.30378e-27	52.8186
AMIGO2	-1.00678	3.04925	-9.76751	8.20724e-21	4.60973e-20	36.1232
RNF144A	-1.00509	3.14247	-12.7442	1.37576e-32	1.44876e-31	63.0081
KCTD6	-1.00371	5.19201	-9.67118	1.82888e-20	1.00998e-19	35.3306
MRPL34	-1.00243	6.91012	-11.4749	2.42719e-27	1.93765e-26	51.0175
SLC25A6	-1.0023	6.93326	-13.1114	3.68836e-34	4.15399e-33	66.6028
FAN1	-1.00171	2.55201	-16.2205	3.14703e-48	8.31321e-47	98.8143
USPL1	-1.00106	3.48024	-11.4481	3.10812e-27	2.46854e-26	50.7722
TULP4	-1.00092	2.85923	-15.2526	1.01028e-43	2.00157e-42	88.4912
GPALPP1	-1.0003	2.87366	-13.5832	3.27873e-36	4.17318e-35	71.2955
ZNF362	-0.999967	5.55155	-12.4515	2.36926e-31	2.33421e-30	60.1819
TRA2A	-0.998442	6.26127	-14.5728	1.27892e-40	2.06625e-39	81.3869
GPATCH1	-0.997052	3.64133	-14.0611	2.53475e-38	3.56937e-37	76.1284
CD244	-0.996813	3.04317	-13.3332	4.04458e-35	4.80438e-34	68.7989
ZNF875	-0.996602	4.17456	-13.5906	3.04147e-36	3.88028e-35	71.3701
WHAMM	-0.995682	4.31796	-16.6883	1.93679e-50	5.72962e-49	103.88
JARID2	-0.995021	4.79736	-11.2485	1.93956e-26	1.47051e-25	48.9563
TNIK	-0.994513	2.9921	-14.434	5.41531e-40	8.42321e-39	79.9519
SSBP3	-0.994054	6.04208	-5.80873	1.094e-08	2.79866e-08	8.66691
PWP2	-0.994002	4.34769	-16.9097	1.71508e-51	5.41296e-50	106.292
SBDS	-0.993576	4.35281	-9.50721	7.06435e-20	3.7988e-19	33.9942
GLIPR1	-0.992778	7.34121	-7.45218	3.82682e-13	1.37348e-12	18.7044
RPL38	-0.991554	8.7948	-13.4556	1.18566e-35	1.448e-34	70.0181
PARN	-0.991098	4.94818	-12.146	4.45269e-30	4.08992e-29	57.2696
ATP2B1	-0.988993	4.34902	-8.87575	1.10655e-17	5.23023e-17	29.0005
UBP1	-0.988801	6.017	-12.479	1.81638e-31	1.80096e-30	60.4457
CNOT7	-0.988782	6.25549	-16.8863	2.21673e-51	6.91582e-50	106.037
DSTN	-0.988362	6.16402	-12.2096	2.42505e-30	2.25804e-29	57.8728
SLFN5	-0.987951	3.09526	-11.259	1.76195e-26	1.33866e-25	49.0516
C1QBP	-0.986794	5.90673	-9.59994	3.29622e-20	1.80106e-19	34.748
HLA-DRB5	-0.986291	3.84398	-3.76795	0.000183314	0.000304457	-0.675141
SLC39A10	-0.98622	3.54262	-10.0478	7.73786e-22	4.63375e-21	38.46
PSMB10	-0.986175	7.37675	-9.89933	2.71817e-21	1.56891e-20	37.2166
NAXD	-0.986095	5.45866	-13.9034	1.27183e-37	1.72172e-36	74.5251
HSH2D	-0.986048	3.6363	-9.03024	3.28698e-18	1.60534e-17	30.1992
GPATCH2	-0.985923	3.53568	-10.7065	2.53977e-24	1.72772e-23	44.1242
EIF5B	-0.985745	3.511	-14.7614	1.78554e-41	3.02428e-40	83.3447
SF3A1	-0.985061	5.45085	-14.3006	2.15263e-39	3.237e-38	78.5799
VDAC1	-0.983597	5.28077	-11.7774	1.45431e-28	1.24621e-27	53.8099
QDPR	-0.982963	3.22913	-15.3771	2.69338e-44	5.55933e-43	89.8061
ITGB7	-0.982669	3.30307	-14.2462	3.77596e-39	5.59285e-38	78.0212
ARRDC3	-0.982493	4.76586	-7.89931	1.66469e-14	6.46871e-14	21.7875
TRANK1	-0.982144	3.30885	-7.86989	2.05483e-14	7.94208e-14	21.5802
RPS27A	-0.981812	10.0097	-12.7511	1.28552e-32	1.35636e-31	63.0755
NFATC2IP	-0.981396	4.42672	-17.9623	1.50624e-56	6.46373e-55	117.881
ANXA6	-0.980538	5.80966	-8.51135	1.82592e-16	8.03568e-16	26.2341
SDR39U1	-0.9786	5.17838	-13.6325	1.99242e-36	2.55695e-35	71.7905
NUP160	-0.977489	2.64777	-18.2547	5.75972e-58	2.80418e-56	121.13
SSRP1	-0.977059	3.9234	-16.8287	4.16755e-51	1.27456e-49	105.409
ALDH9A1	-0.976927	4.88637	-14.6048	9.17194e-41	1.49744e-39	81.7175
KRI1	-0.976685	4.21969	-15.0152	1.24216e-42	2.30532e-41	85.9955
ELP1	-0.976226	3.26768	-15.01	1.31213e-42	2.42688e-41	85.941
LIPA	-0.976075	5.16314	-8.15734	2.56088e-15	1.04919e-14	23.6308
TECR	-0.975928	4.60278	-10.2976	9.09007e-23	5.6524e-22	40.5802
RPL32	-0.975632	6.87457	-17.0949	2.24209e-52	7.51308e-51	108.317
DDX5	-0.974888	3.78927	-14.2628	3.17992e-39	4.72937e-38	78.192
PLCXD2	-0.973971	2.57095	-13.3222	4.51546e-35	5.34617e-34	68.6894
PLCG1	-0.973266	2.68317	-18.3921	1.23715e-58	6.30599e-57	122.661
GORASP2	-0.973176	4.4917	-18.0202	7.90209e-57	3.51611e-55	118.523
EIF1AD	-0.972207	5.19949	-14.4119	6.80931e-40	1.05311e-38	79.7242
TMEM203	-0.971702	4.66828	-14.6392	6.40179e-41	1.05629e-39	82.075
FOXP1	-0.971468	5.28905	-15.7243	6.61208e-46	1.50814e-44	93.4938
EIF3M	-0.971162	5.90167	-11.9156	3.96199e-29	3.47739e-28	55.1003
ARF6	-0.970668	7.40449	-18.6503	6.82886e-60	3.9228e-58	125.545
HSPH1	-0.967831	4.31572	-6.01537	3.37462e-09	9.0321e-09	9.81166
ANAPC13	-0.967606	6.12271	-10.2057	2.00651e-22	1.23008e-21	39.7962
UBE2Q2	-0.967584	3.31497	-11.7819	1.39347e-28	1.19785e-27	53.8523
ACSS1	-0.967291	5.01727	-13.8183	3.02623e-37	4.0166e-36	73.6635
CAMK1D	-0.966637	5.30985	-5.83671	9.34801e-09	2.40615e-08	8.81985
ZAP70	-0.966548	3.17128	-16.6699	2.36769e-50	6.98534e-49	103.68
KDM3A	-0.964149	4.9537	-8.1853	2.08506e-15	8.61398e-15	23.8333
H1-10	-0.963703	7.18771	-8.96868	5.34106e-18	2.57153e-17	29.7198
UMPS	-0.963332	3.7499	-12.1809	3.19072e-30	2.94321e-29	57.6005
DCAF1	-0.963216	4.48505	-11.0594	1.08048e-25	7.81007e-25	47.2534
DAPK1	-0.960079	5.30166	-7.23558	1.66051e-12	5.67636e-12	17.263
SDAD1	-0.959705	3.72962	-19.4393	9.34893e-64	7.0487e-62	134.403
RESF1	-0.959503	7.18518	-6.94543	1.12442e-11	3.63005e-11	15.3869
ANAPC5	-0.959028	6.9768	-13.4748	9.77717e-36	1.19809e-34	70.2097
POGLUT1	-0.957875	3.96012	-15.6011	2.47043e-45	5.37505e-44	92.1826
NF2	-0.956364	3.7352	-13.4193	1.70787e-35	2.07177e-34	69.6555
GTPBP8	-0.956358	4.68106	-11.8598	6.70195e-29	5.83505e-28	54.5786
EIF4B	-0.955947	4.81465	-15.8861	1.1635e-46	2.76415e-45	95.2224
EIF2S3	-0.95534	6.76653	-16.3989	4.53751e-49	1.25353e-47	100.741
RFX5	-0.954111	3.10865	-14.8736	5.50959e-42	9.72644e-41	84.514
APOBEC3G	-0.952946	6.38766	-9.98466	1.32239e-21	7.80706e-21	37.9296
TUFM	-0.952897	7.30656	-12.1234	5.52464e-30	5.05316e-29	57.0555
EHMT1	-0.952775	5.61466	-12.7467	1.34256e-32	1.41516e-31	63.0324
NCALD	-0.952613	2.66924	-16.5267	1.12968e-49	3.21913e-48	102.125
RPL8	-0.952444	9.63397	-12.3817	4.65022e-31	4.49176e-30	59.5124
CLK2	-0.952172	5.37159	-17.8875	3.46595e-56	1.46992e-54	117.051
HMG20A	-0.952021	2.88916	-14.7751	1.54737e-41	2.64147e-40	83.4871
CS	-0.951492	6.67596	-13.3129	4.95546e-35	5.85435e-34	68.5971
DCTD	-0.950377	3.73119	-18.312	3.03388e-58	1.51096e-56	121.768
SMYD4	-0.94946	2.92002	-16.837	3.80453e-51	1.17014e-49	105.499
PDHB	-0.949213	6.31009	-14.165	8.71395e-39	1.25641e-37	77.1898
TC2N	-0.948978	2.60265	-16.0669	1.65662e-47	4.17308e-46	97.1617
PUM1	-0.948778	5.5463	-14.6883	3.83415e-41	6.40422e-40	82.5848
NCOA5	-0.948543	4.12638	-14.9568	2.29821e-42	4.1448e-41	85.3836
METTL17	-0.947829	5.65049	-13.1867	1.74606e-34	2.00179e-33	67.3457
MRPS6	-0.946219	4.86913	-10.5546	9.6975e-24	6.35016e-23	42.7967
PPP1R12B	-0.94516	4.10129	-6.67063	6.49643e-11	1.98737e-10	13.6691
TGIF2	-0.945151	3.73125	-14.2166	5.12059e-39	7.5229e-38	77.7183
STYX	-0.944843	4.96626	-9.22182	7.14687e-19	3.6191e-18	31.7067
DCAF16	-0.944561	2.75325	-22.5409	4.02014e-79	1.17964e-76	169.636
ATM	-0.943237	3.66041	-15.3611	3.19145e-44	6.53766e-43	89.6374
QRSL1	-0.942931	3.30367	-14.8328	8.4514e-42	1.47046e-40	84.0886
HADH	-0.942895	3.38645	-13.5318	5.50836e-36	6.90581e-35	70.7799
ZNF317	-0.942878	4.28291	-13.9631	6.90774e-38	9.45741e-37	75.1318
RDH13	-0.942449	3.27031	-12.9586	1.67387e-33	1.83568e-32	65.1003
NSA2	-0.941077	6.11605	-12.8163	6.78542e-33	7.23667e-32	63.7101
NSUN6	-0.940984	5.21344	-9.76004	8.73469e-21	4.90091e-20	36.0616
RPS25	-0.940839	6.98455	-13.0635	5.93441e-34	6.61498e-33	66.1304
TMEM42	-0.938085	3.67684	-12.8776	3.71776e-33	4.0203e-32	64.3077
ABHD15	-0.936587	2.70603	-19.4707	6.54945e-64	4.97254e-62	134.757
MRPS26	-0.936338	3.33062	-12.6768	2.65699e-32	2.75783e-31	62.3545
MPRIP	-0.936304	4.38011	-16.1477	6.91547e-48	1.77497e-46	98.0309
CD99	-0.936027	7.20117	-7.98196	9.18513e-15	3.63025e-14	22.3729
STARD7	-0.935433	5.75401	-14.7593	1.8264e-41	3.08386e-40	83.3222
CHTF8	-0.933965	6.08505	-15.1872	2.01936e-43	3.92205e-42	87.8023
CCT7	-0.933878	6.29157	-12.5636	8.00282e-32	8.05999e-31	61.2596
CYB561	-0.933864	3.1226	-14.9715	1.96821e-42	3.59141e-41	85.5377
INPP4B	-0.932931	2.69276	-19.7946	1.66789e-65	1.39294e-63	138.412
RPS18	-0.93148	9.82844	-8.88255	1.04929e-17	4.96823e-17	29.053
RPS3	-0.931135	9.75856	-10.4738	1.96613e-23	1.26384e-22	42.0966
ZNF559	-0.931128	3.27418	-17.1952	7.42361e-53	2.56682e-51	109.417
RPS15	-0.930713	10.363	-13.7376	6.86857e-37	8.96299e-36	72.8489
POLRMT	-0.930705	3.82134	-13.0936	4.39984e-34	4.94503e-33	66.4276
HNRNPAB	-0.930415	6.1079	-11.7188	2.51686e-28	2.12172e-27	53.2657
SMCHD1	-0.929728	7.62182	-6.84475	2.15213e-11	6.80817e-11	14.7508
AHNAK	-0.929305	5.11474	-8.59381	9.75461e-17	4.35289e-16	26.8525
MPV17	-0.928301	5.69448	-10.9521	2.84051e-25	2.01697e-24	46.2952
FOXN3	-0.928179	5.92059	-10.6758	3.33301e-24	2.249e-23	43.8549
CFAP97	-0.927854	4.00369	-14.4151	6.5868e-40	1.02016e-38	79.7572
RTN1	-0.925006	2.97944	-11.9947	1.87578e-29	1.67066e-28	55.8423
SAMHD1	-0.924435	5.81044	-7.51467	2.49005e-13	9.04164e-13	19.1266
PPIE	-0.92396	4.18342	-12.8582	4.49712e-33	4.83898e-32	64.1187
PWP1	-0.92388	3.87319	-15.8995	1.00676e-46	2.4023e-45	95.3663
CLC	-0.922281	8.32039	-3.6405	0.000299165	0.000485724	-1.13507
SCAMP3	-0.922234	4.45736	-11.2066	2.84252e-26	2.12689e-25	48.5773
EZR	-0.921423	5.01513	-12.6119	5.00101e-32	5.08866e-31	61.7264
ACTL6A	-0.920992	4.75304	-11.8262	9.19403e-29	7.93479e-28	54.2649
FAM168B	-0.920952	5.69919	-17.6962	2.90816e-55	1.1694e-53	114.934
DENND11	-0.919702	2.84395	-18.4809	4.57088e-59	2.37445e-57	123.653
G3BP1	-0.919585	4.03129	-16.0511	1.96587e-47	4.94062e-46	96.9914
ZHX2	-0.918417	5.29356	-10.1248	4.01522e-22	2.42994e-21	39.1094
PANK4	-0.917606	3.842	-10.3345	6.60795e-23	4.15417e-22	40.896
PIGX	-0.916465	4.51262	-7.4507	3.86572e-13	1.38653e-12	18.6944
POP5	-0.916199	3.51977	-11.2928	1.2943e-26	9.92254e-26	49.3574
NUP210	-0.915365	2.94678	-15.8533	1.65507e-46	3.85603e-45	94.8718
GIMAP8	-0.915332	4.73417	-8.88324	1.04366e-17	4.94374e-17	29.0583
METAP2	-0.915079	4.08858	-9.35785	2.38635e-19	1.24981e-18	32.7907
PTDSS1	-0.914844	5.34978	-12.8762	3.7683e-33	4.07089e-32	64.2943
NUDC	-0.914119	5.96754	-12.2684	1.38167e-30	1.30555e-29	58.4313
DDOST	-0.913264	7.01894	-12.7589	1.19087e-32	1.25894e-31	63.1515
ABI2	-0.913097	3.36701	-13.0519	6.65436e-34	7.39471e-33	66.0166
PDCD7	-0.912921	2.70811	-12.6703	2.83195e-32	2.92545e-31	62.2912
RUVBL1	-0.912914	3.006	-14.8579	6.49611e-42	1.13755e-40	84.3502
PIP4K2B	-0.912734	5.2328	-11.2851	1.38905e-26	1.06054e-25	49.2874
CCNB1IP1	-0.91252	3.6627	-11.2058	2.86306e-26	2.14079e-25	48.5702
R3HDM2	-0.91047	6.28563	-14.167	8.53981e-39	1.23293e-37	77.2099
LETMD1	-0.910002	4.00699	-17.6891	3.14456e-55	1.2598e-53	114.856
BCL11A	-0.90921	3.34746	-14.2752	2.80011e-39	4.17021e-38	78.3184
FNBP1	-0.907185	5.72758	-12.6792	2.59617e-32	2.69728e-31	62.3775
WDR75	-0.9069	2.95856	-15.6874	9.81942e-46	2.21181e-44	93.1004
MCCC1	-0.906422	3.5139	-14.8382	7.98596e-42	1.39395e-40	84.1449
UBE2I	-0.906395	6.18617	-14.9759	1.87824e-42	3.43879e-41	85.5843
DYNC1H1	-0.906282	3.97339	-12.4915	1.60985e-31	1.5991e-30	60.5656
TMEM263	-0.906229	2.61485	-12.0252	1.40467e-29	1.25726e-28	56.1293
PTGDR	-0.906221	2.16868	-18.9568	2.17173e-61	1.42039e-59	128.978
CASS4	-0.906175	3.19054	-9.72141	1.20504e-20	6.70583e-20	35.7433
SH2D1A	-0.906158	2.48717	-14.3583	1.18559e-39	1.80532e-38	79.1729
NPRL2	-0.904959	5.07896	-11.854	7.08241e-29	6.15642e-28	54.5238
TMC8	-0.903892	4.85047	-13.5724	3.65736e-36	4.62258e-35	71.1869
PMS1	-0.903292	2.83131	-11.0442	1.2399e-25	8.94459e-25	47.117
ZNF827	-0.903189	2.44125	-17.0907	2.34711e-52	7.81673e-51	108.272
ELK3	-0.902782	6.0599	-6.80755	2.73018e-11	8.57435e-11	14.5177
TKTL1	-0.902546	2.45082	-9.74939	9.54612e-21	5.33963e-20	35.9737
CENATAC	-0.902513	4.48509	-13.9031	1.27549e-37	1.72453e-36	74.5222
PRSS33	-0.902398	2.35939	-12.1941	2.81293e-30	2.60358e-29	57.7255
LCP2	-0.901565	8.80116	-11.1503	4.74303e-26	3.50545e-25	48.0697
BCL9L	-0.901371	3.6931	-15.288	6.9353e-44	1.38668e-42	88.8653
NOL8	-0.901205	3.78112	-15.3182	5.03724e-44	1.02032e-42	89.1834
GRPEL2	-0.900722	3.45894	-11.6226	6.16903e-28	5.0972e-27	52.3763
RCAN3	-0.90068	2.75278	-15.8653	1.45397e-46	3.41683e-45	95.0006
PWAR6	-0.900628	2.74678	-11.8503	7.33001e-29	6.36147e-28	54.4897
ALDH18A1	-0.899217	3.39753	-12.5013	1.46437e-31	1.45859e-30	60.6596
CAMK2D	-0.899097	2.97537	-17.8193	7.40222e-56	3.05574e-54	116.296
MDN1	-0.899092	3.38514	-18.5912	1.3265e-59	7.23709e-58	124.884
PPIA	-0.898249	6.91814	-13.6186	2.29436e-36	2.93058e-35	71.6502
TRRAP	-0.897613	3.10209	-13.6788	1.24728e-36	1.6121e-35	72.256
CCDC88C	-0.896635	3.75911	-12.2878	1.14694e-30	1.09135e-29	58.6161
YLPM1	-0.896141	3.44741	-14.9593	2.23671e-42	4.04732e-41	85.4106
CYP27A1	-0.895918	6.53263	-4.66961	3.84097e-06	7.69399e-06	3.00127
MDFIC	-0.895632	2.76433	-14.9085	3.81681e-42	6.7933e-41	84.8791
ANXA2P2	-0.894579	8.92772	-8.33749	6.74901e-16	2.87236e-15	24.945
TMEM181	-0.894495	3.90466	-10.5524	9.88718e-24	6.46657e-23	42.7776
ZFP62	-0.894418	2.61293	-12.5563	8.5877e-32	8.63302e-31	61.1895
PIEZO1	-0.894226	3.49266	-12.4242	3.08501e-31	3.00664e-30	59.9198
ZNF549	-0.893955	2.45719	-21.4715	8.33921e-74	1.4603e-71	157.445
TNRC6A	-0.893232	4.57853	-15.4516	1.2183e-44	2.56837e-43	90.5953
POLB	-0.893218	4.65921	-5.20249	2.82789e-07	6.3762e-07	5.51352
BCL2	-0.893175	2.80736	-18.8267	9.39271e-61	5.8946e-59	127.52
U2AF2	-0.892851	5.40371	-15.1525	2.91611e-43	5.60358e-42	87.4368
HACL1	-0.892741	4.77193	-13.501	7.50922e-36	9.29655e-35	70.472
TTC37	-0.892734	4.20371	-14.4972	2.80938e-40	4.45276e-39	80.6045
NFX1	-0.892419	3.83948	-15.5765	3.21459e-45	6.96622e-44	91.9206
CHD1L	-0.892119	4.764	-9.19001	9.22215e-19	4.64832e-18	31.4548
TMEM138	-0.891249	3.16367	-12.8004	7.93368e-33	8.43643e-32	63.5549
CD47	-0.890656	6.19071	-11.8831	5.38253e-29	4.70516e-28	54.7962
CTBP1	-0.890572	7.08238	-17.5624	1.28283e-54	4.88691e-53	113.457
SP140L	-0.890123	4.88552	-10.7975	1.13226e-24	7.82993e-24	44.9247
DDX19A	-0.889518	2.83895	-15.9005	9.96074e-47	2.38202e-45	95.3769
AKR7A2	-0.888612	5.07127	-7.15039	2.93027e-12	9.8161e-12	16.7056
SRP68	-0.88777	5.60449	-13.8308	2.66449e-37	3.54949e-36	73.79
KLF12	-0.88653	2.94119	-21.4324	1.30437e-73	2.21275e-71	156.999
TMEM230	-0.886438	7.8539	-12.6085	5.17039e-32	5.25117e-31	61.6934
AGK	-0.886425	3.39285	-14.2948	2.28698e-39	3.4248e-38	78.5197
HNRNPK	-0.885859	7.9497	-16.0201	2.74438e-47	6.81824e-46	96.6595
GPATCH8	-0.885312	4.31881	-15.2839	7.24731e-44	1.4464e-42	88.8216
E2F5	-0.884589	2.74749	-10.1344	3.69858e-22	2.24583e-21	39.1907
NCBP2	-0.883749	2.944	-17.0369	4.24324e-52	1.37519e-50	107.682
SNRNP40	-0.883508	4.5794	-7.65231	9.57127e-14	3.56607e-13	20.0666
ZNF652	-0.882748	5.17842	-8.3791	4.94466e-16	2.11522e-15	25.2517
C2orf42	-0.882736	4.0968	-13.0001	1.1113e-33	1.22491e-32	65.5072
MTA1	-0.881568	2.67366	-15.922	7.90191e-47	1.90647e-45	95.6073
EIF4A3	-0.880855	7.1671	-15.4512	1.22392e-44	2.5752e-43	90.5907
TRAP1	-0.880654	3.63744	-11.5698	1.00804e-27	8.21643e-27	51.8891
TCERG1	-0.880614	2.90962	-18.0086	8.99347e-57	3.96919e-55	118.394
TRERF1	-0.879236	3.33224	-11.3768	5.9885e-27	4.68761e-26	50.1218
PEA15	-0.879058	3.91393	-12.8358	5.60474e-33	6.00105e-32	63.9
KDM1A	-0.878913	4.12136	-11.9876	2.00587e-29	1.78214e-28	55.7758
RSL1D1	-0.878645	4.11245	-13.9068	1.22795e-37	1.6644e-36	74.56
IGH	-0.877679	4.2423	-6.13382	1.69363e-09	4.6563e-09	10.4836
NDUFA12	-0.877202	6.99718	-10.8705	5.90107e-25	4.12278e-24	45.5705
SETD1B	-0.876162	6.26731	-12.5025	1.44646e-31	1.44208e-30	60.6718
CCAR2	-0.874913	5.0461	-13.1523	2.45798e-34	2.78272e-33	67.006
NARS1	-0.874546	5.14247	-13.8061	3.42491e-37	4.52363e-36	73.5405
DDX20	-0.874388	3.1556	-12.6742	2.72665e-32	2.82744e-31	62.3288
DUSP5	-0.872944	2.86428	-8.25152	1.27875e-15	5.36246e-15	24.3151
PIK3C2B	-0.872279	2.78011	-15.8319	2.08249e-46	4.8311e-45	94.6432
PNRC2	-0.871825	5.26323	-8.00293	7.89314e-15	3.12987e-14	22.5221
GCC2	-0.871501	4.98241	-10.9302	3.45779e-25	2.44568e-24	46.1003
KIF21A	-0.871492	2.52022	-14.2984	2.20255e-39	3.30292e-38	78.5571
EPB41L2	-0.869791	2.42928	-15.9086	9.13416e-47	2.18917e-45	95.4631
UBA2	-0.869481	3.49001	-10.751	1.71215e-24	1.17354e-23	44.5149
PDLIM2	-0.869025	6.43336	-8.62092	7.93047e-17	3.55937e-16	27.0567
MAT2B	-0.868077	7.39534	-8.63953	6.87754e-17	3.10476e-16	27.1973
SLC25A32	-0.867911	2.64156	-11.432	3.60365e-27	2.84338e-26	50.6255
TPP2	-0.867249	3.57559	-14.7798	1.47275e-41	2.52602e-40	83.5363
IK	-0.866596	7.04778	-20.5611	2.73135e-69	2.99538e-67	147.092
POLE3	-0.865932	5.30696	-14.3001	2.16487e-39	3.25091e-38	78.5742
NUBP1	-0.865531	4.35852	-9.22886	6.75463e-19	3.43329e-18	31.7624
SMARCA4	-0.864987	4.57197	-13.3351	3.96787e-35	4.71842e-34	68.8179
ZBTB4	-0.864888	4.52517	-14.3795	9.52235e-40	1.46023e-38	79.3908
LSG1	-0.864191	3.69075	-17.2603	3.62365e-53	1.2815e-51	110.131
CHST11	-0.863887	6.03268	-8.17676	2.22022e-15	9.14797e-15	23.7715
TSFM	-0.863022	3.95343	-13.3387	3.83052e-35	4.56509e-34	68.8529
CLCC1	-0.8623	3.49507	-15.914	8.61363e-47	2.07357e-45	95.5215
DGLUCY	-0.861964	4.35304	-6.02865	3.12534e-09	8.38443e-09	9.88642
SRP72	-0.861906	6.07739	-11.4648	2.66365e-27	2.12173e-26	50.9253
NUP54	-0.861224	3.56891	-10.7283	2.09311e-24	1.42924e-23	44.3158
SELENOM	-0.860869	2.60523	-15.2408	1.14481e-43	2.25716e-42	88.3668
MGMT	-0.860187	3.44294	-10.5366	1.13511e-23	7.39288e-23	42.6408
TRIM28	-0.860178	3.56928	-11.5901	8.34699e-28	6.83433e-27	52.0763
YEATS2	-0.85961	3.04273	-10.8783	5.50452e-25	3.85317e-24	45.6395
VPS37C	-0.858706	6.9758	-13.7451	6.37045e-37	8.32298e-36	72.9237
ZMIZ1	-0.858669	4.71482	-9.57688	3.986e-20	2.16922e-19	34.5601
SCAF8	-0.858499	5.08035	-16.1031	1.12091e-47	2.8434e-46	97.5504
AGPAT5	-0.858396	2.99941	-13.382	2.48137e-35	2.99668e-34	69.2843
RAP1GAP2	-0.857718	7.67749	-12.9315	2.18639e-33	2.38809e-32	64.835
CLNS1A	-0.857535	4.95102	-9.41482	1.50236e-19	7.93342e-19	33.2482
GBP4	-0.856796	3.01214	-4.72988	2.89386e-06	5.88585e-06	3.27298
PREP	-0.856782	4.78211	-13.9696	6.46895e-38	8.87906e-37	75.1971
STRBP	-0.856404	3.08937	-13.222	1.22865e-34	1.42211e-33	67.6949
MRPL10	-0.856336	5.34478	-12.159	3.93205e-30	3.62089e-29	57.3931
ITPA	-0.856283	4.61663	-12.2193	2.21087e-30	2.06392e-29	57.9646
PCSK7	-0.855063	3.94058	-10.955	2.76711e-25	1.96742e-24	46.3212
MRPS35	-0.855035	3.41815	-10.622	5.35917e-24	3.55651e-23	43.3843
FAM120A	-0.85492	8.32922	-14.9995	1.46519e-42	2.6962e-41	85.8313
TRAF3IP3	-0.854564	5.87283	-11.8444	7.74911e-29	6.71445e-28	54.4346
JMY	-0.853807	2.9011	-12.8183	6.65785e-33	7.1076e-32	63.729
ABCB7	-0.853119	4.23236	-9.93865	1.95116e-21	1.1383e-20	37.5447
TARDBP	-0.852433	5.66822	-15.6563	1.36953e-45	3.03829e-44	92.7694
HSP90B1	-0.852169	6.70085	-7.24141	1.59695e-12	5.47288e-12	17.3013
HNRNPF	-0.851991	6.50011	-12.2517	1.62082e-30	1.52094e-29	58.2728
HNRNPU	-0.851518	6.70261	-18.136	2.16994e-57	1.0068e-55	119.81
ESF1	-0.85144	3.19127	-11.3738	6.16061e-27	4.81192e-26	50.0937
FCGR3B	-0.850028	11.5882	-4.6045	5.19726e-06	1.02856e-05	2.71136
OTUD4	-0.849974	4.1339	-11.0219	1.51624e-25	1.09163e-24	46.9175
BRD1	-0.847935	4.85804	-16.2873	1.52565e-48	4.1204e-47	99.5347
PPP1R8	-0.847129	4.82579	-14.7606	1.80184e-41	3.04714e-40	83.3357
MPHOSPH8	-0.846806	5.69662	-15.6935	9.19108e-46	2.07891e-44	93.1662
SIK2	-0.846404	3.2774	-13.4597	1.13799e-35	1.39134e-34	70.0589
MTIF2	-0.845373	4.54221	-8.94944	6.21334e-18	2.97829e-17	29.5704
RNMT	-0.845284	2.94627	-14.7545	1.91978e-41	3.2365e-40	83.2727
SIGLEC17P	-0.845267	2.78868	-16.5053	1.42615e-49	4.03221e-48	101.893
ND1	-0.845001	10.1315	-8.31506	7.97724e-16	3.37393e-15	24.7802
TSPAN3	-0.844994	2.99214	-12.4488	2.4315e-31	2.38903e-30	60.1561
MGAT2	-0.844677	5.80234	-9.09508	1.96616e-18	9.73396e-18	30.7068
DDX56	-0.844429	4.74189	-12.2004	2.64788e-30	2.4571e-29	57.7856
HMCES	-0.843553	3.98013	-13.3409	3.74662e-35	4.47e-34	68.8749
INPP4A	-0.842326	5.47792	-11.4938	2.03818e-27	1.63673e-26	51.1907
SNRNP200	-0.841741	4.99632	-13.7767	4.62101e-37	6.07389e-36	73.2428
EEF1A1	-0.841713	8.98605	-14.7304	2.4705e-41	4.15205e-40	83.0219
MDH1	-0.83954	6.88012	-10.8826	5.29565e-25	3.71414e-24	45.6778
LIME1	-0.838524	3.90576	-9.51371	6.69825e-20	3.60908e-19	34.0468
TSPAN13	-0.838075	3.0353	-7.96567	1.03315e-14	4.06706e-14	22.2571
PTER	-0.838027	2.78324	-15.1069	4.7199e-43	8.95873e-42	86.9579
EXOSC6	-0.837889	3.0749	-12.0728	8.93995e-30	8.07496e-29	56.5778
SP4	-0.837687	3.51863	-10.3045	8.56291e-23	5.34603e-22	40.6394
MTSS1	-0.836213	3.57795	-11.5586	1.11877e-27	9.09167e-27	51.7857
ARRDC2	-0.835989	5.46427	-8.44037	3.12112e-16	1.35111e-15	25.7054
MALT1	-0.834288	3.12934	-15.8565	1.59952e-46	3.74268e-45	94.9057
RASSF1	-0.83382	4.16909	-13.8531	2.12406e-37	2.84001e-36	74.0153
ADNP	-0.83292	5.57464	-13.1808	1.85057e-34	2.11491e-33	67.288
IFFO2	-0.83285	2.75061	-14.8751	5.41962e-42	9.5832e-41	84.5304
VDAC2	-0.832239	7.79962	-15.0621	7.57499e-43	1.42287e-41	86.4874
PHB2	-0.832159	6.85844	-12.6055	5.32154e-32	5.39962e-31	61.6648
TMEM19	-0.831588	2.97561	-12.6596	3.14417e-32	3.2326e-31	62.1873
MSL2	-0.831451	6.79173	-11.4858	2.19377e-27	1.75777e-26	51.1178
FUNDC1	-0.831104	4.11671	-10.4186	3.18331e-23	2.02943e-22	41.6193
CDC42SE2	-0.831095	5.77997	-9.09285	2.00119e-18	9.88934e-18	30.6894
GLS	-0.830379	3.96031	-9.23802	6.27542e-19	3.1957e-18	31.8352
ARHGEF6	-0.830067	7.4786	-11.5877	8.53991e-28	6.98702e-27	52.0536
CD52	-0.82993	8.31342	-4.62889	4.64256e-06	9.22986e-06	2.81952
CD46	-0.829075	5.94167	-5.97381	4.28682e-09	1.13683e-08	9.57862
SNRPB	-0.828402	7.2365	-13.202	1.4987e-34	1.72732e-33	67.4975
NOP58	-0.827949	4.09397	-8.62877	7.46803e-17	3.36015e-16	27.116
TMSB10	-0.826544	10.3786	-11.3733	6.18546e-27	4.82786e-26	50.0897
CTSS	-0.826019	10.0482	-9.7901	6.79614e-21	3.83103e-20	36.3099
TBC1D10C	-0.825918	6.85671	-9.03455	3.17669e-18	1.55357e-17	30.2329
MRPS9	-0.825114	3.84024	-11.8268	9.14137e-29	7.89562e-28	54.2706
PPA1	-0.824904	6.99561	-7.17534	2.48264e-12	8.36561e-12	16.8683
RPS21	-0.824462	9.93338	-7.09694	4.1735e-12	1.38314e-11	16.3587
TMEM154	-0.823496	7.74107	-8.6031	9.08731e-17	4.06179e-16	26.9224
ARL17A	-0.823376	3.41499	-7.46866	3.41773e-13	1.22963e-12	18.8155
RPN2	-0.819952	7.73784	-9.64972	2.1846e-20	1.20458e-19	35.1548
DUSP2	-0.819287	3.09468	-7.20533	2.03283e-12	6.9078e-12	17.0645
NDUFV1	-0.819252	4.51873	-11.1649	4.15557e-26	3.08177e-25	48.2008
PARP12	-0.818951	5.67777	-4.43421	1.12688e-05	2.15131e-05	1.97092
RASA3	-0.818069	4.33871	-13.5118	6.73318e-36	8.38327e-35	70.5804
TCTN3	-0.817988	2.54968	-16.2071	3.63861e-48	9.51913e-47	98.6699
ACSL5	-0.817876	4.50506	-8.14809	2.7407e-15	1.12075e-14	23.564
PPRC1	-0.817085	2.75492	-14.5922	1.04501e-40	1.69338e-39	81.5878
XAF1	-0.816859	4.7888	-3.27014	0.00114575	0.00174051	-2.38585
AAK1	-0.814443	5.10785	-10.1116	4.49289e-22	2.70996e-21	38.9982
KLHDC4	-0.814331	3.09185	-15.6661	1.23297e-45	2.74874e-44	92.8739
ND4	-0.8143	11.6076	-11.938	3.20757e-29	2.82897e-28	55.3099
TMX2	-0.812184	4.45922	-13.0215	8.9904e-34	9.92968e-33	65.7177
QRICH1	-0.812091	5.02178	-17.0882	2.41235e-52	8.00945e-51	108.244
RUSF1	-0.811619	3.71679	-13.2701	7.604e-35	8.92504e-34	68.1716
SUSD6	-0.810896	8.173	-7.937	1.27008e-14	4.97809e-14	22.0538
PTCD3	-0.809816	3.3442	-16.2253	2.98664e-48	7.90878e-47	98.8663
PRKRA	-0.809495	3.19249	-16.1674	5.59184e-48	1.44549e-46	98.2423
ZBTB18	-0.809418	6.52802	-6.29656	6.45218e-10	1.8391e-09	11.4251
BZW2	-0.808757	3.51348	-14.0452	2.98339e-38	4.16869e-37	75.9664
CYB561A3	-0.808485	4.06492	-13.3438	3.63936e-35	4.34681e-34	68.9038
NUP62	-0.808197	4.35106	-14.7844	1.40394e-41	2.4118e-40	83.5838
CNNM3	-0.808116	3.52312	-15.388	2.39858e-44	4.98878e-43	89.9214
COA4	-0.807419	5.6246	-10.0637	6.75924e-22	4.05667e-21	38.5939
EIF2B1	-0.807134	4.15923	-14.4381	5.18698e-40	8.07964e-39	79.9948
FAM50B	-0.806937	2.68952	-19.275	5.99298e-63	4.28064e-61	132.553
SLC7A7	-0.806302	6.6205	-5.09188	4.9556e-07	1.08803e-06	4.97177
RMDN3	-0.806229	4.40161	-7.18668	2.30199e-12	7.78588e-12	16.9424
HLA-DQB1	-0.805591	3.76463	-6.16145	1.43984e-09	3.98276e-09	10.6419
PPP4R3A	-0.80479	6.74511	-14.4859	3.15736e-40	4.97525e-39	80.4883
PI4KA	-0.804445	4.61829	-11.3097	1.10901e-26	8.54542e-26	49.5106
NUP133	-0.804257	2.60322	-12.9919	1.20434e-33	1.32611e-32	65.4273
GNL3L	-0.803094	6.19799	-10.9803	2.20434e-25	1.57762e-24	46.5466
FYCO1	-0.801696	3.5143	-11.7549	1.79537e-28	1.53483e-27	53.6009
DIS3L	-0.801574	2.7763	-14.3714	1.03521e-39	1.583e-38	79.3077
SRPK2	-0.801404	5.7991	-8.62143	7.89917e-17	3.54679e-16	27.0606
EIF2A	-0.801026	6.18807	-8.06733	4.94544e-15	1.98788e-14	22.9825
ATXN10	-0.800674	5.11848	-11.6613	4.30434e-28	3.59478e-27	52.7333
MIF4GD	-0.80063	6.18102	-9.52223	6.24621e-20	3.36816e-19	34.1159
TRIM56	-0.800553	6.20278	-7.09721	4.16603e-12	1.38109e-11	16.3604
IRF2BP2	-0.80039	5.68651	-8.75026	2.93376e-17	1.35195e-16	28.038
HMGN1	-0.800275	6.61999	-9.28569	4.27611e-19	2.19715e-18	32.2142
CTSW	-0.800256	3.53248	-8.27473	1.0766e-15	4.53401e-15	24.4847
EBAG9	-0.798244	3.6026	-10.7596	1.5861e-24	1.08851e-23	44.5907
NUP43	-0.798218	3.98969	-16.7017	1.6732e-50	4.96337e-49	104.025
RAN	-0.797888	6.28505	-10.3141	7.88498e-23	4.92562e-22	40.7211
PRMT7	-0.796227	3.44414	-14.6686	4.70996e-41	7.80958e-40	82.3802
THAP12	-0.795778	4.22434	-8.15632	2.58001e-15	1.05663e-14	23.6235
AHI1	-0.795486	3.11681	-9.13641	1.41498e-18	7.05996e-18	31.0318
SSBP1	-0.795196	6.30055	-9.44693	1.1565e-19	6.15196e-19	33.5068
HEG1	-0.793334	2.87353	-14.9399	2.74334e-42	4.90682e-41	85.2075
FXN	-0.791961	3.54568	-14.0595	2.57605e-38	3.62282e-37	76.1123
QSER1	-0.791958	3.40271	-10.2113	1.91333e-22	1.17362e-21	39.8433
SRRM1	-0.79181	4.58506	-20.3754	2.26499e-68	2.29822e-66	144.985
TXLNG	-0.791602	2.60356	-14.0669	2.38725e-38	3.3704e-37	76.188
RNH1	-0.791391	6.47546	-8.57861	1.09538e-16	4.88001e-16	26.7381
TREM1	-0.791388	8.00323	-4.05402	5.8005e-05	0.000101969	0.411546
CAPN2	-0.791362	5.03614	-9.64263	2.31653e-20	1.27668e-19	35.0968
INTS4	-0.791107	5.61731	-11.3294	9.25838e-27	7.16452e-26	49.6897
NAA15	-0.790769	3.38255	-10.9546	2.7774e-25	1.97344e-24	46.3175
NIFK	-0.790641	4.29011	-11.0715	9.68916e-26	7.01302e-25	47.3614
ILKAP	-0.790092	4.87907	-11.7776	1.4505e-28	1.24392e-27	53.8125
LYRM7	-0.789769	2.55361	-18.6384	7.80777e-60	4.43817e-58	125.412
ZNF217	-0.789555	7.13459	-7.17778	2.44265e-12	8.23344e-12	16.8842
MLLT6	-0.789056	4.37219	-10.6526	4.09022e-24	2.73951e-23	43.652
PRRC2C	-0.788723	6.06197	-12.6905	2.32583e-32	2.41873e-31	62.4867
ELAC2	-0.786315	3.98744	-15.562	3.75173e-45	8.06584e-44	91.7669
MRPL16	-0.785915	6.16	-10.7193	2.26751e-24	1.54735e-23	44.2365
SERPINB9	-0.784897	6.10424	-7.08415	4.54067e-12	1.50162e-11	16.276
MS4A7	-0.784833	5.10238	-4.61379	4.97886e-06	9.86773e-06	2.75249
TCF20	-0.783954	3.90675	-12.693	2.26962e-32	2.36253e-31	62.511
GPR68	-0.78394	3.46854	-11.8786	5.61892e-29	4.90786e-28	54.7535
WWP1	-0.782699	3.05481	-16.2118	3.4556e-48	9.06219e-47	98.7212
RPL37	-0.782322	8.1488	-15.3041	5.84998e-44	1.17617e-42	89.0346
ALG8	-0.782312	3.37421	-10.8834	5.26019e-25	3.69165e-24	45.6845
HNRNPA3	-0.78206	4.26461	-17.442	4.86534e-54	1.7967e-52	112.13
FCRL6	-0.781982	3.03075	-12.0966	7.12708e-30	6.48606e-29	56.8027
LPIN2	-0.781874	6.07967	-6.95321	1.06903e-11	3.45738e-11	15.4364
CSE1L	-0.78169	3.86358	-10.3848	4.2723e-23	2.70621e-22	41.3279
PRDX1	-0.781079	8.52641	-8.46316	2.62868e-16	1.14296e-15	25.8747
NAT10	-0.780483	2.80742	-20.5142	4.65853e-69	5.00769e-67	146.56
XPC	-0.780309	4.34629	-9.47849	8.93694e-20	4.77033e-19	33.7617
PHF20	-0.779974	5.10507	-9.96794	1.52332e-21	8.95917e-21	37.7896
AKAP1	-0.779834	3.1139	-15.348	3.66777e-44	7.48515e-43	89.499
MTO1	-0.779751	3.71332	-7.98001	9.31578e-15	3.67921e-14	22.359
ZNF789	-0.779523	2.55299	-13.964	6.8494e-38	9.38939e-37	75.1403
MRFAP1	-0.778253	7.98725	-11.8236	9.42429e-29	8.12704e-28	54.2404
CEP126	-0.776647	2.66515	-8.21547	1.66927e-15	6.95445e-15	24.0525
DAZAP1	-0.776175	5.37313	-12.4211	3.17971e-31	3.09615e-30	59.8898
MFNG	-0.775502	4.0315	-12.8044	7.62521e-33	8.11636e-32	63.5942
WARS1	-0.774454	5.92243	-4.94468	1.02912e-06	2.19167e-06	4.26723
SRSF4	-0.774134	7.30378	-13.24	1.02616e-34	1.19411e-33	67.8738
MAN2B2	-0.773787	6.27091	-11.6901	3.28967e-28	2.75586e-27	53
GALT	-0.773679	4.57813	-9.96689	1.53692e-21	9.03432e-21	37.7808
RIOX2	-0.773407	4.02955	-8.92247	7.67769e-18	3.6592e-17	29.3614
ILF2	-0.772387	6.35643	-11.3028	1.18083e-26	9.07949e-26	49.4484
CD28	-0.772237	2.5021	-18.7766	1.6518e-60	1.00188e-58	126.958
FBXO32	-0.771733	2.63419	-12.0848	7.97717e-30	7.23543e-29	56.6909
MARCHF9	-0.771676	2.93442	-13.055	6.45584e-34	7.18147e-33	66.0467
JMJD1C	-0.771387	5.81239	-5.7284	1.71236e-08	4.30348e-08	8.23138
PDIA4	-0.771239	4.92786	-7.16545	2.65144e-12	8.90677e-12	16.8037
OSBPL3	-0.770465	2.6044	-17.0778	2.70483e-52	8.95314e-51	108.131
MRPL49	-0.770271	5.41219	-14.0846	1.99146e-38	2.83001e-37	76.3682
FUCA1	-0.770194	3.88086	-7.0797	4.6756e-12	1.54436e-11	16.2473
NKG7	-0.77013	7.31943	-4.49281	8.6583e-06	1.67265e-05	2.22279
HNRNPD	-0.769884	5.16377	-14.8285	8.84029e-42	1.53566e-40	84.0438
MFSD8	-0.769435	3.69647	-9.7773	7.56293e-21	4.25665e-20	36.2041
IPO7	-0.769271	3.29941	-11.2454	1.99649e-26	1.51187e-25	48.9276
NAGK	-0.767331	8.207	-7.51662	2.45683e-13	8.924e-13	19.1398
GOPC	-0.767069	2.9873	-7.49059	2.9394e-13	1.06094e-12	18.9636
LIMA1	-0.765558	2.50943	-15.7062	8.02657e-46	1.82311e-44	93.301
CCDC107	-0.76526	3.45659	-12.2866	1.16041e-30	1.1032e-29	58.6045
UBFD1	-0.76518	4.01946	-9.34056	2.745e-19	1.42938e-18	32.6523
ZNF671	-0.765118	4.17848	-12.0142	1.55955e-29	1.39129e-28	56.0255
HERPUD1	-0.765002	7.09895	-13.1862	1.75495e-34	2.00986e-33	67.3407
RPP25L	-0.764974	5.64214	-8.63447	7.14939e-17	3.21945e-16	27.159
HUWE1	-0.764252	4.64054	-8.68891	4.70798e-17	2.13868e-16	27.5713
RPL6	-0.76362	9.62976	-9.28026	4.4673e-19	2.29213e-18	32.171
CNOT11	-0.76347	5.63414	-12.4203	3.20197e-31	3.11504e-30	59.8828
CARD11	-0.763445	3.09245	-13.3456	3.57352e-35	4.27288e-34	68.9219
RNPS1	-0.763359	6.03126	-13.7962	3.7885e-37	4.99171e-36	73.4402
ABHD14B	-0.762517	3.07126	-13.232	1.11195e-34	1.29159e-33	67.7941
SIRT1	-0.761901	5.03286	-8.53149	1.56734e-16	6.92296e-16	26.3847
ZNF33B	-0.76112	2.40746	-17.003	6.15388e-52	1.96508e-50	107.312
HIP1R	-0.76107	3.51212	-10.9386	3.20763e-25	2.27319e-24	46.1748
EXOSC9	-0.760225	4.85708	-10.8664	6.11986e-25	4.27288e-24	45.5345
ADSS2	-0.759403	5.70372	-6.51329	1.72871e-10	5.11406e-10	12.7118
KANSL1	-0.758145	6.47318	-11.5522	1.18671e-27	9.63656e-27	51.7273
CHD6	-0.757867	2.375	-14.5467	1.67912e-40	2.69677e-39	81.1162
NSUN2	-0.757575	3.35554	-13.6221	2.21277e-36	2.82968e-35	71.6862
PAK1	-0.757181	7.00992	-7.50834	2.60125e-13	9.42021e-13	19.0837
DNAJC30	-0.756956	3.07479	-17.2613	3.58028e-53	1.27446e-51	110.143
METTL13	-0.756734	3.91838	-14.3653	1.10342e-39	1.68256e-38	79.2443
SRSF3	-0.756495	5.95088	-10.6082	6.05226e-24	3.99692e-23	43.2638
ARID1B	-0.755903	3.65995	-11.6605	4.33768e-28	3.61985e-27	52.7257
ARHGAP17	-0.754488	3.33955	-11.5201	1.59794e-27	1.28891e-26	51.4321
ZNF234	-0.754378	3.69832	-10.7047	2.58083e-24	1.75345e-23	44.1083
ABHD17A	-0.753913	9.08207	-12.0848	7.97486e-30	7.23543e-29	56.6912
SF3B2	-0.753506	5.85012	-10.9224	3.70849e-25	2.61959e-24	46.0309
AHSA1	-0.753437	6.07352	-8.63597	7.06779e-17	3.18534e-16	27.1704
WDR82	-0.752488	5.10063	-21.3832	2.29095e-73	3.76862e-71	156.438
CASD1	-0.752433	3.28622	-11	1.84717e-25	1.32462e-24	46.7218
SRSF6	-0.752234	5.32288	-10.972	2.37605e-25	1.69715e-24	46.4722
OFD1	-0.752059	4.00054	-13.4985	7.7033e-36	9.5256e-35	70.4466
ESD	-0.751649	7.67173	-12.1927	2.84994e-30	2.63559e-29	57.7126
GTF3C2	-0.751165	4.57618	-15.2653	8.82487e-44	1.75158e-42	88.6257
FASTKD2	-0.751004	3.1569	-11.6429	5.11018e-28	4.23844e-27	52.5631
SRM	-0.750905	4.38101	-7.7583	4.54225e-14	1.7231e-13	20.7997
ADCY7	-0.750573	5.01769	-9.55805	4.6541e-20	2.5227e-19	34.4068
CACTIN	-0.748958	3.563	-18.0534	5.45411e-57	2.44691e-55	118.892
SUPV3L1	-0.748304	2.90433	-13.5241	5.95282e-36	7.44582e-35	70.7028
MAP4K1	-0.748087	2.95843	-14.8602	6.34209e-42	1.11598e-40	84.3741
ZNF562	-0.747965	6.19294	-10.0181	9.95971e-22	5.91211e-21	38.2102
LIPT1	-0.747568	2.84933	-10.5538	9.76622e-24	6.39131e-23	42.7897
SLC25A36	-0.747243	4.01041	-12.1676	3.62242e-30	3.33859e-29	57.4745
METTL23	-0.74723	4.70844	-8.49672	2.03988e-16	8.93024e-16	26.1248
TEX10	-0.746815	2.95313	-11.5698	1.0079e-27	8.21643e-27	51.8893
MAN1C1	-0.746456	2.67454	-20.3932	1.84942e-68	1.9123e-66	145.187
PPIL3	-0.74549	4.88987	-7.1011	4.06045e-12	1.34897e-11	16.3856
HSD17B8	-0.745316	3.17667	-11.0971	7.68359e-26	5.5912e-25	47.5914
C1orf174	-0.744005	4.1327	-14.823	9.36465e-42	1.62415e-40	83.9865
EWSR1	-0.743938	5.9331	-14.9193	3.40762e-42	6.07496e-41	84.9919
THADA	-0.7422	4.25683	-10.3144	7.86524e-23	4.91612e-22	40.7235
MRPS2	-0.742196	3.0629	-11.2449	2.00411e-26	1.51523e-25	48.9239
SKI	-0.74207	4.37737	-9.85443	3.96501e-21	2.27527e-20	36.843
RBM3	-0.74194	7.81977	-4.77564	2.32935e-06	4.79426e-06	3.4814
NMRAL1	-0.741827	3.90601	-7.1664	2.63464e-12	8.85306e-12	16.81
KLF11	-0.741387	2.94107	-9.56634	4.34737e-20	2.36233e-19	34.4742
GFM1	-0.740668	2.6663	-13.1978	1.56247e-34	1.797e-33	67.4561
ISG20L2	-0.740632	5.94876	-11.4557	2.8968e-27	2.30238e-26	50.842
TOPORS	-0.740558	5.76896	-6.87991	1.71705e-11	5.47167e-11	14.972
R3HDM1	-0.740538	3.56337	-13.1152	3.5528e-34	4.00548e-33	66.64
SMARCA5	-0.74006	5.31907	-8.01215	7.38341e-15	2.93955e-14	22.5879
RIOX1	-0.73999	2.6904	-14.6636	4.96303e-41	8.20146e-40	82.3282
SLC15A4	-0.73836	7.74519	-5.22631	2.5028e-07	5.6681e-07	5.63154
PSMB9	-0.738315	6.90905	-5.46636	7.12246e-08	1.69357e-07	6.84802
BAG5	-0.73802	5.02347	-14.2931	2.32714e-39	3.48012e-38	78.5024
CD19	-0.737958	2.8947	-8.50164	1.96529e-16	8.61759e-16	26.1615
EHBP1	-0.737831	2.58579	-14.878	5.25916e-42	9.31463e-41	84.5603
DPYSL2	-0.736362	4.24946	-7.70737	6.50481e-14	2.44878e-13	20.4464
OLIG1	-0.736323	4.17993	-4.99594	7.99544e-07	1.72303e-06	4.51043
ARFGEF2	-0.73593	4.71526	-7.19493	2.17883e-12	7.38543e-12	16.9964
TRMT112	-0.73553	7.5134	-12.4323	2.85206e-31	2.7821e-30	59.9977
PATZ1	-0.735374	2.81152	-18.6574	6.30441e-60	3.69984e-58	125.625
CASP8AP2	-0.735185	3.12377	-7.57711	1.61647e-13	5.93308e-13	19.5513
SEH1L	-0.734685	2.63369	-14.0375	3.22671e-38	4.4971e-37	75.8884
CXCR3	-0.734585	3.05431	-12.0951	7.23003e-30	6.57424e-29	56.7885
GATD3	-0.73435	4.47853	-13.2962	5.85627e-35	6.89604e-34	68.4311
SMC3	-0.734134	5.09866	-9.17408	1.04751e-18	5.26766e-18	31.3289
TRPM7	-0.73384	2.74207	-8.81686	1.75069e-17	8.15063e-17	28.5476
PDE7A	-0.733769	4.29506	-12.2047	2.54142e-30	2.36234e-29	57.8263
SPEN	-0.732939	4.73258	-8.3204	7.66606e-16	3.24865e-15	24.8194
UBE2G2	-0.732527	4.06325	-13.8354	2.54332e-37	3.39642e-36	73.8363
EML3	-0.732424	6.38241	-10.0211	9.70481e-22	5.77027e-21	38.2358
ZBTB5	-0.731368	3.12882	-12.6262	4.3504e-32	4.43557e-31	61.8648
KAT6B	-0.730569	2.74724	-15.0057	1.37276e-42	2.53471e-41	85.8961
SIGIRR	-0.730315	4.47474	-9.75756	8.9173e-21	4.99562e-20	36.0411
PATL2	-0.729869	3.64931	-6.1967	1.16935e-09	3.25613e-09	10.8448
CTSC	-0.729577	6.36265	-7.36323	7.02031e-13	2.47145e-12	18.1083
TBC1D10A	-0.729434	4.37405	-13.2319	1.11231e-34	1.29159e-33	67.7937
PCCA	-0.729348	2.76151	-13.3497	3.42866e-35	4.11326e-34	68.963
PTGES3	-0.728381	6.98192	-7.09049	4.3548e-12	1.44103e-11	16.317
CD180	-0.728158	4.11106	-8.13516	3.01327e-15	1.2285e-14	23.4706
CDC25B	-0.728075	3.5283	-12.0467	1.1461e-29	1.03006e-28	56.3313
HIBADH	-0.727281	2.47677	-15.9654	4.95371e-47	1.2005e-45	96.0719
MRPL24	-0.727212	5.03561	-8.13348	3.05062e-15	1.2428e-14	23.4584
SLC5A3	-0.726717	3.67715	-6.06632	2.51209e-09	6.80313e-09	10.0993
FBXO31	-0.726619	2.74208	-15.9849	4.0148e-47	9.8617e-46	96.281
GGA2	-0.726382	3.22439	-16.173	5.25945e-48	1.36281e-46	98.3033
METTL8	-0.726243	2.6204	-11.6014	7.51413e-28	6.17569e-27	52.1806
DOK2	-0.724642	5.12895	-6.80431	2.78727e-11	8.74606e-11	14.4975
CIRBP	-0.72462	5.06991	-8.62372	7.76255e-17	3.48833e-16	27.0779
CDK5RAP1	-0.724393	3.17599	-16.9421	1.20194e-51	3.81563e-50	106.646
MRPS34	-0.724373	6.18626	-8.38315	4.79719e-16	2.05375e-15	25.2815
ACYP1	-0.724368	2.60005	-12.2817	1.21548e-30	1.15253e-29	58.5585
DNAJC2	-0.724236	3.83653	-9.34619	2.62262e-19	1.36696e-18	32.6974
ABCG1	-0.724065	3.89615	-4.8763	1.43621e-06	3.01605e-06	3.94636
ATP5F1D	-0.723216	5.65174	-9.15718	1.19896e-18	6.01528e-18	31.1955
PSMA5	-0.722972	6.93328	-9.97636	1.41866e-21	8.35724e-21	37.8601
CDK4	-0.722864	3.72865	-11.5054	1.83105e-27	1.47366e-26	51.297
ZBTB24	-0.722514	3.36133	-11.2217	2.47699e-26	1.86625e-25	48.7138
PLPP6	-0.722477	2.8155	-10.1226	4.08917e-22	2.47332e-21	39.0914
C19orf12	-0.722102	3.69723	-8.50081	1.97775e-16	8.66523e-16	26.1553
PSMC5	-0.722035	6.84639	-10.46	2.21797e-23	1.4232e-22	41.9772
RHOF	-0.72163	3.91063	-11.121	6.18848e-26	4.54232e-25	47.8059
SH3BP1	-0.720417	6.38524	-10.3442	6.07224e-23	3.82182e-22	40.9798
OCIAD1	-0.719853	6.71821	-11.8984	4.65864e-29	4.07894e-28	54.9395
HDAC9	-0.719183	3.01058	-9.89389	2.84565e-21	1.64162e-20	37.1712
DARS1	-0.718396	5.55412	-9.19242	9.04621e-19	4.56176e-18	31.4738
NCAPD3	-0.717901	2.68741	-10.6484	4.24641e-24	2.83712e-23	43.6149
L3MBTL2	-0.717843	3.44676	-11.6398	5.25764e-28	4.35742e-27	52.5348
RAB11FIP1	-0.71772	5.46222	-7.78311	3.81069e-14	1.45371e-13	20.9725
REX1BD	-0.717694	4.04811	-8.68288	4.93171e-17	2.23751e-16	27.5254
OGT	-0.717656	5.40058	-9.50483	7.20398e-20	3.86813e-19	33.9748
LONP1	-0.717031	2.91372	-11.9886	1.98811e-29	1.76781e-28	55.7846
STAP1	-0.71703	3.07148	-5.56604	4.16859e-08	1.01272e-07	7.36748
CD4	-0.716953	2.87345	-12.2674	1.39526e-30	1.31725e-29	58.4216
BLOC1S4	-0.716877	4.79242	-17.0404	4.07958e-52	1.32611e-50	107.722
MAK16	-0.716564	3.14766	-15.6208	2.00294e-45	4.37544e-44	92.3913
TRIM68	-0.716441	3.1818	-13.6786	1.24946e-36	1.61301e-35	72.2542
ADH5	-0.715982	3.84091	-11.221	2.49258e-26	1.8767e-25	48.7076
TRIM32	-0.71477	2.42561	-15.0273	1.09284e-42	2.03167e-41	86.1229
GRSF1	-0.71473	4.84084	-11.0201	1.54019e-25	1.10814e-24	46.902
CTDSPL2	-0.71406	4.09732	-10.5346	1.15564e-23	7.52205e-23	42.623
ELAPOR1	-0.713453	2.90801	-6.21061	1.0769e-09	3.01104e-09	10.9252
SUN2	-0.713363	4.62528	-15.2765	7.83657e-44	1.55827e-42	88.7438
RPL24	-0.713156	9.68235	-9.27052	4.83199e-19	2.4734e-18	32.0935
BLK	-0.712311	2.75343	-9.12161	1.59206e-18	7.93256e-18	30.9153
MARCKSL1	-0.712183	4.85928	-9.06919	2.41461e-18	1.18783e-17	30.5039
GNPNAT1	-0.711943	2.75999	-12.7795	9.73939e-33	1.03162e-31	63.3512
DGKQ	-0.711851	3.91098	-7.40011	5.46245e-13	1.93494e-12	18.3548
HLA-F	-0.711158	6.81058	-7.68512	7.60567e-14	2.84937e-13	20.2927
UBE2E2	-0.711122	3.26502	-9.41824	1.4611e-19	7.72306e-19	33.2757
ANXA2	-0.710992	7.51823	-7.29443	1.11815e-12	3.88101e-12	17.6512
PPIB	-0.710439	8.60371	-9.41911	1.4508e-19	7.67238e-19	33.2827
TASOR2	-0.710372	2.80378	-11.1725	3.8781e-26	2.87992e-25	48.2693
CCAR1	-0.709955	5.43679	-12.7049	2.02078e-32	2.11161e-31	62.6263
RPL36AL	-0.709909	9.0303	-13.5736	3.6127e-36	4.57146e-35	71.1991
USP24	-0.709582	4.31377	-13.8155	3.11401e-37	4.12806e-36	73.6351
BLMH	-0.709471	3.5916	-11.0451	1.22952e-25	8.8756e-25	47.1253
RPUSD4	-0.709138	3.41425	-13.9829	5.64338e-38	7.78529e-37	75.3328
ICE2	-0.709099	2.86454	-12.6223	4.51963e-32	4.60315e-31	61.8269
ECHS1	-0.709061	4.86248	-10.0121	1.04786e-21	6.21335e-21	38.1599
CPSF6	-0.708991	4.15894	-9.64042	2.35937e-20	1.29963e-19	35.0787
OSGEP	-0.708966	4.43985	-11.2054	2.87444e-26	2.14634e-25	48.5662
RPLP0	-0.708613	10.7469	-7.61481	1.24361e-13	4.60342e-13	19.8091
MRPS30	-0.70852	3.28487	-9.37004	2.16176e-19	1.13493e-18	32.8884
LFNG	-0.70804	3.54275	-11.1837	3.50118e-26	2.60894e-25	48.3707
TMCC1	-0.707455	4.12566	-8.51337	1.79822e-16	7.91697e-16	26.2492
NXF1	-0.707337	7.5866	-10.6509	4.15256e-24	2.77955e-23	43.637
HPS3	-0.707169	3.93729	-7.8514	2.34491e-14	9.03432e-14	21.4503
ANKRD40	-0.707049	4.16386	-13.2764	7.14081e-35	8.39954e-34	68.2341
ZNF566	-0.706482	2.80593	-13.1761	1.9393e-34	2.20934e-33	67.2415
WDR73	-0.706312	4.22034	-10.6623	3.75413e-24	2.52063e-23	43.737
ZNF264	-0.706168	3.277	-10.3328	6.70311e-23	4.21156e-22	40.8819
ITPKB	-0.706162	4.33723	-11.3102	1.10373e-26	8.51082e-26	49.5154
SH3KBP1	-0.705932	6.54158	-10.325	7.17074e-23	4.48978e-22	40.8151
STT3A	-0.705632	4.66765	-7.18105	2.39002e-12	8.07607e-12	16.9056
ANK3	-0.705435	2.76164	-11.8366	8.33747e-29	7.2185e-28	54.3619
N4BP2L1	-0.70463	3.5941	-9.35577	2.42688e-19	1.2692e-18	32.7741
ATP5MC1	-0.704273	4.89151	-7.31199	9.93264e-13	3.46414e-12	17.7675
PPP1R9B	-0.704253	5.12613	-6.34245	4.89676e-10	1.40646e-09	11.6944
LINC00847	-0.703604	3.80372	-8.99457	4.35585e-18	2.11406e-17	29.9211
BBS2	-0.70358	3.13362	-13.3141	4.89864e-35	5.79352e-34	68.6085
ASF1A	-0.703512	3.47755	-10.3307	6.82532e-23	4.28338e-22	40.864
EIF2D	-0.702728	4.37778	-8.17693	2.21741e-15	9.13985e-15	23.7727
TMEM229B	-0.701964	3.20594	-9.21828	7.35263e-19	3.72156e-18	31.6786
CDC16	-0.701647	4.41069	-11.1629	4.22987e-26	3.13473e-25	48.1832
ZNF557	-0.701032	4.35166	-10.2252	1.69747e-22	1.04534e-21	39.9618
P2RX5	-0.700997	3.84306	-5.72239	1.77039e-08	4.44317e-08	8.19899
SMARCA2	-0.700178	5.09951	-12.2533	1.59576e-30	1.49872e-29	58.2883
TMEM43	-0.699546	7.1053	-7.35038	7.65999e-13	2.69228e-12	18.0227
MCOLN2	-0.699245	3.13306	-6.81916	2.53516e-11	7.98035e-11	14.5903
TSEN15	-0.699052	2.77059	-12.7041	2.03671e-32	2.12621e-31	62.6185
CREBL2	-0.698991	4.17325	-9.2223	7.11969e-19	3.60702e-18	31.7104
ILF3	-0.698508	4.1101	-14.6874	3.87302e-41	6.45919e-40	82.5748
SSB	-0.697721	4.07828	-6.51503	1.71026e-10	5.06085e-10	12.7223
PIK3R1	-0.697563	4.6398	-13.5159	6.4621e-36	8.06425e-35	70.6212
RASGRP2	-0.697026	7.21706	-9.7236	1.18328e-20	6.58812e-20	35.7613
ZC3H6	-0.696951	3.76357	-8.55763	1.28509e-16	5.69711e-16	26.5805
NT5DC1	-0.696794	2.63597	-14.0568	2.64824e-38	3.71953e-37	76.0848
WDR6	-0.696715	5.17442	-8.56815	1.18622e-16	5.27822e-16	26.6595
TMEM147	-0.696066	5.67426	-7.97588	9.59771e-15	3.78505e-14	22.3296
MTPAP	-0.695902	2.64616	-17.8224	7.1506e-56	2.96313e-54	116.33
NKRF	-0.695574	3.32305	-11.2453	1.99733e-26	1.51187e-25	48.9272
SMARCAD1	-0.695016	3.30216	-16.8644	2.81895e-51	8.74439e-50	105.798
SESN1	-0.694433	3.31155	-8.503	1.94517e-16	8.53628e-16	26.1717
FUBP3	-0.694367	3.48647	-7.82089	2.9141e-14	1.11876e-13	21.2364
PKN2	-0.694176	5.22732	-6.32883	5.31539e-10	1.52187e-09	11.6143
ATMIN	-0.694146	4.07557	-9.79703	6.41363e-21	3.62482e-20	36.3672
DNPH1	-0.693846	3.77224	-7.90592	1.58773e-14	6.17847e-14	21.8341
CD79A	-0.693804	3.00289	-10.6799	3.21295e-24	2.17204e-23	43.8912
RANGAP1	-0.693238	4.06322	-7.602	1.35965e-13	5.01759e-13	19.7214
C6orf136	-0.692528	3.35783	-10.6493	4.21309e-24	2.8166e-23	43.6227
NFATC1	-0.692484	4.09282	-11.1297	5.72035e-26	4.20487e-25	47.8839
CHIC1	-0.692157	2.42359	-15.2101	1.58505e-43	3.08956e-42	88.0432
IARS2	-0.691984	5.03329	-7.49344	2.88244e-13	1.04107e-12	18.9828
APBA2	-0.691023	2.9955	-14.0539	2.72788e-38	3.82643e-37	76.0554
PCDH9	-0.69091	3.22407	-7.1839	2.34512e-12	7.92928e-12	16.9242
KNOP1	-0.690628	3.26343	-11.6569	4.484e-28	3.73048e-27	52.6928
IGIP	-0.690208	2.21878	-12.3232	8.16066e-31	7.81307e-30	58.954
RDH11	-0.689673	5.24459	-7.86172	2.17835e-14	8.41051e-14	21.5228
C16orf54	-0.689471	6.81715	-11.2192	2.53352e-26	1.90488e-25	48.6914
MTHFD1	-0.689201	2.99667	-9.02773	3.35289e-18	1.63532e-17	30.1796
UTP6	-0.68913	4.31368	-13.9608	7.07244e-38	9.67072e-37	75.1084
NT5E	-0.688959	2.18388	-15.8138	2.52885e-46	5.85409e-45	94.45
AASDHPPT	-0.68889	4.09172	-10.9148	3.96868e-25	2.79974e-24	45.9637
TMEM268	-0.687506	3.11921	-9.42443	1.38929e-19	7.3614e-19	33.3255
LUC7L3	-0.687324	5.43083	-11.4865	2.18057e-27	1.74848e-26	51.1238
SMAD7	-0.687299	2.77359	-13.2584	8.54487e-35	9.99695e-34	68.0557
MAP3K14	-0.686903	2.71394	-13.4947	8.00469e-36	9.88702e-35	70.4085
AP3D1	-0.686843	6.82002	-12.0917	7.47274e-30	6.78925e-29	56.7557
ABCE1	-0.686706	3.59926	-11.433	3.57127e-27	2.82193e-26	50.6344
RNF157	-0.686622	2.80661	-10.9211	3.75066e-25	2.64765e-24	46.0197
LLGL2	-0.686615	3.40941	-9.87573	3.31525e-21	1.91049e-20	37.0201
TAGLN2	-0.686551	9.36382	-5.9399	5.20573e-09	1.37114e-08	9.38952
TDP1	-0.685332	3.29089	-12.4861	1.69624e-31	1.68337e-30	60.5137
RBM14	-0.68466	3.8036	-16.3309	9.50159e-49	2.58543e-47	100.006
ORC5	-0.684526	3.76194	-11.6914	3.24863e-28	2.72358e-27	53.0125
TMEM109	-0.684397	3.71039	-15.2766	7.83404e-44	1.55827e-42	88.7441
RPLP1	-0.683136	10.8309	-11.7786	1.43694e-28	1.23327e-27	53.8218
ZNF609	-0.682973	4.22871	-7.95743	1.09634e-14	4.30953e-14	22.1986
LPAR5	-0.682721	2.79158	-10.2797	1.0608e-22	6.58875e-22	40.4273
GTPBP6	-0.682675	4.18871	-9.71559	1.26483e-20	7.03499e-20	35.6953
ACTR5	-0.682429	3.16735	-12.152	4.2062e-30	3.87006e-29	57.3262
TIMM9	-0.682286	3.07532	-11.9625	2.54316e-29	2.25029e-28	55.5402
SAMM50	-0.681608	5.6538	-8.9361	6.8995e-18	3.29555e-17	29.467
REV3L	-0.681589	3.48552	-8.62685	7.57873e-17	3.40854e-16	27.1015
HABP4	-0.68153	2.6282	-15.3435	3.84694e-44	7.82139e-43	89.4515
CXCR6	-0.681322	3.05582	-7.99533	8.33907e-15	3.30428e-14	22.468
SRSF8	-0.681092	2.71838	-5.17439	3.26424e-07	7.31927e-07	5.37487
AIMP2	-0.680317	3.58328	-12.0218	1.45074e-29	1.29635e-28	56.0973
SMPD3	-0.67872	2.49228	-9.80911	5.79721e-21	3.28327e-20	36.4671
ZNF773	-0.678689	3.2415	-9.72885	1.13277e-20	6.31662e-20	35.8044
CRTAP	-0.67803	4.30531	-9.07036	2.39227e-18	1.17791e-17	30.5131
CIAO1	-0.67802	5.19634	-14.0485	2.88263e-38	4.03828e-37	76.0005
MTREX	-0.677667	3.60631	-11.3597	7.00691e-27	5.44943e-26	49.966
SMCR8	-0.677051	5.94023	-8.8867	1.01584e-17	4.81405e-17	29.085
RPGR	-0.676352	4.26629	-4.96357	9.37942e-07	2.00497e-06	4.35659
GLT8D1	-0.675943	4.30268	-8.53509	1.52515e-16	6.74756e-16	26.4116
FAM3C	-0.674986	2.4104	-10.7315	2.03429e-24	1.38995e-23	44.3441
ZNF600	-0.674932	4.43485	-12.2759	1.28527e-30	1.21764e-29	58.5031
XBP1	-0.674628	6.84689	-5.80146	1.13953e-08	2.90965e-08	8.62726
PRKX	-0.674355	3.14895	-11.4889	2.13254e-27	1.71124e-26	51.1458
NCR3	-0.673078	2.56708	-12.3042	9.79462e-31	9.34448e-30	58.7728
KLF4	-0.673062	3.65059	-8.24609	1.33121e-15	5.57811e-15	24.2755
MRE11	-0.672703	3.4804	-14.0238	3.71202e-38	5.16685e-37	75.7492
SIMC1	-0.672501	3.08162	-9.74858	9.61092e-21	5.37311e-20	35.967
RNF20	-0.671699	6.20099	-9.81144	5.68537e-21	3.22161e-20	36.4864
MTERF3	-0.671395	2.73996	-10.9588	2.67581e-25	1.90625e-24	46.3545
KDM2B	-0.671111	2.93056	-19.7278	3.55617e-65	2.92495e-63	137.658
TTC17	-0.671094	4.61791	-11.2927	1.29504e-26	9.92254e-26	49.3569
ZCCHC8	-0.671071	5.13721	-10.9622	2.59317e-25	1.84859e-24	46.3855
CCNK	-0.67064	6.01006	-12.9349	2.11329e-33	2.31058e-32	64.8688
SNX30	-0.670212	3.60885	-7.41687	4.87241e-13	1.73442e-12	18.467
UFSP2	-0.669898	3.09133	-12.6945	2.23669e-32	2.33049e-31	62.5255
OARD1	-0.669656	5.54933	-10.5495	1.01395e-23	6.62763e-23	42.7526
FAM98A	-0.669506	3.93427	-8.39807	4.28936e-16	1.84288e-15	25.3919
RBL2	-0.669286	4.91556	-9.05879	2.62215e-18	1.28701e-17	30.4224
BCOR	-0.669281	2.50577	-15.6845	1.01237e-45	2.27094e-44	93.07
ARHGEF9	-0.669063	2.86473	-11.271	1.57978e-26	1.20363e-25	49.1598
KHDC4	-0.669055	4.09426	-13.8761	1.67953e-37	2.2512e-36	74.2487
ARMC1	-0.667916	4.30982	-11.0033	1.79154e-25	1.28558e-24	46.7521
PCID2	-0.666926	3.56986	-12.4747	1.89361e-31	1.87582e-30	60.4044
TARS3	-0.666884	2.51711	-16.8177	4.70368e-51	1.43449e-49	105.288
AMD1	-0.666043	6.42341	-8.06108	5.17551e-15	2.07805e-14	22.9378
BUD23	-0.665859	3.63745	-13.4464	1.3001e-35	1.5842e-34	69.9266
KRTCAP2	-0.665846	7.1241	-9.59719	3.37182e-20	1.84144e-19	34.7255
INTS14	-0.665838	2.85847	-15.8838	1.19158e-46	2.82468e-45	95.1986
COQ10A	-0.665408	2.73347	-13.8821	1.58008e-37	2.12314e-36	74.3094
KLHL3	-0.663542	2.61871	-12.0439	1.1763e-29	1.05546e-28	56.3054
PPHLN1	-0.663505	4.78016	-13.5738	3.60701e-36	4.56958e-35	71.2006
RABGAP1L	-0.663186	4.25288	-7.96141	1.06536e-14	4.1908e-14	22.2268
AP3M2	-0.662979	3.14053	-11.7112	2.70182e-28	2.27041e-27	53.1953
CD86	-0.662873	3.67505	-7.42786	4.51973e-13	1.61152e-12	18.5409
USP4	-0.66245	8.99214	-8.90692	8.67191e-18	4.12039e-17	29.2412
SRSF10	-0.662357	3.79394	-9.83323	4.73655e-21	2.6924e-20	36.6671
ARHGAP25	-0.662356	5.69351	-8.91476	8.15603e-18	3.87867e-17	29.3017
EDRF1	-0.661571	3.67467	-9.30536	3.64854e-19	1.88361e-18	32.3711
SNRPA1	-0.659906	3.98489	-12.5042	1.42348e-31	1.42047e-30	60.6877
TADA1	-0.658656	2.59765	-15.442	1.35015e-44	2.83531e-43	90.4931
SLAMF1	-0.658613	2.88243	-12.874	3.85223e-33	4.15742e-32	64.2724
LPCAT1	-0.658391	7.2264	-7.75517	4.64361e-14	1.7591e-13	20.778
GTPBP4	-0.658015	3.17736	-11.9168	3.91834e-29	3.44186e-28	55.1112
TSC22D3	-0.6579	8.91326	-5.34666	1.34078e-07	3.09918e-07	6.2353
PRPF4	-0.6579	3.69872	-11.0858	8.50869e-26	6.18332e-25	47.4903
ITGA6	-0.657219	3.38942	-7.24025	1.6094e-12	5.51035e-12	17.2937
SRRM2	-0.657199	5.83335	-8.78637	2.21828e-17	1.02835e-16	28.314
MSH2	-0.657086	2.48373	-12.4596	2.19083e-31	2.16039e-30	60.2596
TTF1	-0.656348	4.39108	-11.6364	5.42486e-28	4.49258e-27	52.5038
RABGAP1	-0.65621	5.9633	-10.2985	9.02247e-23	5.6168e-22	40.5876
ANAPC16	-0.655585	6.7732	-11.1535	4.6057e-26	3.40859e-25	48.0988
PTAFR	-0.655565	7.90444	-7.40223	5.38402e-13	1.90902e-12	18.369
SOD1	-0.654586	7.91628	-5.90694	6.28205e-09	1.64189e-08	9.20658
HNRNPC	-0.654023	7.20533	-16.2766	1.71276e-48	4.60282e-47	99.4196
MEN1	-0.653955	2.89621	-11.3633	6.77975e-27	5.27654e-26	49.9987
DIMT1	-0.65344	2.87056	-15.5226	5.7153e-45	1.21908e-43	91.3482
ATP10D	-0.653374	3.72504	-6.92627	1.27303e-11	4.09399e-11	15.2652
PCNA	-0.65329	5.52419	-3.92483	9.83904e-05	0.000168171	-0.0884775
NME3	-0.652468	4.784	-8.02042	6.95395e-15	2.77366e-14	22.6469
NAXE	-0.652429	4.04811	-8.83627	1.5054e-17	7.03581e-17	28.6966
TGS1	-0.652339	3.4753	-13.0289	8.35827e-34	9.25033e-33	65.7902
SUCLG2	-0.652037	2.86114	-12.6735	2.74386e-32	2.84059e-31	62.3225
RAD21	-0.652007	6.82844	-10.4453	2.52328e-23	1.61815e-22	41.8495
UXS1	-0.65177	4.22748	-9.34902	2.56331e-19	1.33669e-18	32.72
PGRMC2	-0.651612	3.32719	-15.0289	1.07529e-42	2.00247e-41	86.139
SARS1	-0.651374	6.58372	-9.40606	1.6133e-19	8.51098e-19	33.1777
DVL1	-0.651199	4.61728	-11.0917	8.06498e-26	5.8648e-25	47.5433
CNBP	-0.651	7.55327	-8.4653	2.58657e-16	1.12555e-15	25.8906
ALYREF	-0.650842	5.0404	-7.55103	1.93688e-13	7.07084e-13	19.3736
ADSL	-0.650796	6.57326	-7.98975	8.68239e-15	3.43781e-14	22.4283
SLC25A45	-0.650558	4.51356	-9.09151	2.02269e-18	9.98329e-18	30.6788
MED1	-0.650526	3.4709	-11.2101	2.75309e-26	2.06283e-25	48.609
KIAA0100	-0.650204	5.60853	-11.0992	7.53646e-26	5.4915e-25	47.6105
AQP3	-0.650143	2.79743	-12.3509	6.25209e-31	6.02297e-30	59.2185
PTPRM	-0.64997	2.78175	-10.392	4.01068e-23	2.54792e-22	41.3905
ANP32B	-0.649655	8.01833	-5.56266	4.24571e-08	1.03053e-07	7.3497
CXCR2	-0.648428	10.1045	-4.46275	9.91517e-06	1.90428e-05	2.0932
NCOR2	-0.647802	4.66579	-6.93144	1.23107e-11	3.96373e-11	15.2981
SND1-IT1	-0.647733	3.09533	-11.2018	2.96937e-26	2.2157e-25	48.534
RNASET2	-0.646859	10.1367	-6.41949	3.07037e-10	8.9322e-10	12.1504
UFC1	-0.646521	7.06389	-8.73898	3.20094e-17	1.46698e-16	27.952
RGCC	-0.646267	7.12617	-3.16254	0.00165475	0.00246273	-2.72511
HSD17B10	-0.646131	6.53362	-7.33878	8.28639e-13	2.90304e-12	17.9455
ZBTB33	-0.645919	3.742	-6.45269	2.50738e-10	7.32776e-10	12.3483
TRAPPC6A	-0.64538	3.85175	-7.91625	1.47434e-14	5.7558e-14	21.907
RAD50	-0.644872	3.06534	-10.7905	1.20439e-24	8.31807e-24	44.8635
PAXIP1	-0.644725	2.92096	-9.54402	5.22302e-20	2.82543e-19	34.2928
FBXL12	-0.643221	3.85189	-7.75928	4.51065e-14	1.71231e-13	20.8066
OTUD3	-0.642978	2.69601	-13.4419	1.35991e-35	1.65522e-34	69.8819
ECI1	-0.642508	5.19497	-6.00631	3.55581e-09	9.49703e-09	9.76071
PPP2R2B	-0.642507	2.37568	-10.5267	1.23796e-23	8.04344e-23	42.5548
CWF19L2	-0.642229	3.665	-11.4833	2.24493e-27	1.79611e-26	51.0949
DOCK9	-0.64028	2.78345	-16.9177	1.57126e-51	4.97353e-50	106.38
CYSLTR1	-0.63988	3.99053	-6.18116	1.28182e-09	3.56017e-09	10.7552
CEP95	-0.639298	3.06928	-10.657	3.93504e-24	2.63884e-23	43.6903
FH	-0.639186	3.75586	-8.40801	3.9811e-16	1.71519e-15	25.4654
MRPS27	-0.639164	2.61459	-14.9438	2.63441e-42	4.71976e-41	85.2478
SOCS2	-0.638616	2.66642	-8.20907	1.75001e-15	7.26848e-15	24.0059
LAMTOR4	-0.638472	8.31283	-6.83539	2.28515e-11	7.21426e-11	14.692
AAMP	-0.637645	4.22532	-12.255	1.57082e-30	1.47657e-29	58.3039
PACC1	-0.637379	2.77353	-10.0403	8.24435e-22	4.92619e-21	38.3973
ATP1A1	-0.637247	6.32116	-7.63103	1.1106e-13	4.12092e-13	19.9204
AARS2	-0.637189	2.5295	-13.9546	7.54163e-38	1.02993e-36	75.0446
MSANTD2	-0.635946	2.98649	-11.8893	5.07934e-29	4.4437e-28	54.8537
ABT1	-0.635861	5.40943	-12.4418	2.6029e-31	2.54592e-30	60.0885
CMPK1	-0.63538	4.68835	-6.2074	1.09757e-09	3.06489e-09	10.9066
PARP14	-0.634807	4.71323	-3.64058	0.000299075	0.000485649	-1.13479
OPN3	-0.633984	4.18466	-6.64094	7.82569e-11	2.37395e-10	13.4869
CCSER2	-0.63374	3.80376	-13.9357	9.1438e-38	1.24248e-36	74.8531
FARS2	-0.633615	2.928	-11.5269	1.49962e-27	1.21231e-26	51.4951
PEPD	-0.633179	4.48239	-5.20246	2.82838e-07	6.3762e-07	5.51335
WDR3	-0.633127	2.57545	-15.0129	1.27229e-42	2.3572e-41	85.9717
EBF1	-0.632705	2.34792	-9.25265	5.57925e-19	2.8492e-18	31.9514
GOT2	-0.632662	3.21955	-14.9991	1.47178e-42	2.70373e-41	85.8268
RELA	-0.631777	6.57354	-9.11024	1.7428e-18	8.66374e-18	30.8259
EIF4G2	-0.631772	8.25168	-9.10206	1.86004e-18	9.22962e-18	30.7616
DNASE2	-0.631264	5.39185	-5.56614	4.16629e-08	1.01239e-07	7.36802
ZNF331	-0.631032	3.27677	-10.4903	1.70236e-23	1.09754e-22	42.2393
LLGL1	-0.630874	3.59788	-11.3767	5.99476e-27	4.68913e-26	50.1207
CRLF3	-0.630756	6.0944	-7.94108	1.23332e-14	4.83925e-14	22.0827
NR2C1	-0.630722	2.71286	-11.7284	2.30093e-28	1.95013e-27	53.3547
SCAP	-0.630657	4.70078	-9.55097	4.93319e-20	2.67264e-19	34.3492
TIMM21	-0.630569	2.96062	-13.4318	1.50574e-35	1.82861e-34	69.7807
HNRNPUL2	-0.63032	5.61335	-9.31546	3.36288e-19	1.73861e-18	32.4517
PIM2	-0.628815	4.74055	-4.72784	2.92188e-06	5.94172e-06	3.26373
IPO9	-0.628235	3.11332	-9.35977	2.34935e-19	1.23103e-18	32.8062
RNF113A	-0.627997	5.53823	-11.1749	3.7921e-26	2.81992e-25	48.2915
HDDC2	-0.627818	4.58047	-7.5678	1.72429e-13	6.31385e-13	19.4879
ISG15	-0.626659	5.44061	-2.15469	0.0316421	0.0399278	-5.36705
CHRAC1	-0.626505	5.5061	-11.215	2.63341e-26	1.97724e-25	48.6531
IER5	-0.626404	4.08015	-7.04886	5.72663e-12	1.88235e-11	16.0484
MSN	-0.62575	7.34691	-9.29099	4.09714e-19	2.10918e-18	32.2565
ZNF398	-0.624301	4.84291	-6.70971	5.07976e-11	1.56768e-10	13.9098
MLEC	-0.624098	4.45619	-7.7569	4.58717e-14	1.73832e-13	20.79
VPS11	-0.623833	3.56022	-10.5064	1.47895e-23	9.58053e-23	42.3787
MAN2A1	-0.623619	5.97172	-5.95386	4.80621e-09	1.27054e-08	9.46726
MBNL2	-0.623593	2.71369	-5.69888	2.01619e-08	5.03214e-08	8.07268
GLUD1	-0.623376	5.37743	-11.788	1.3162e-28	1.13233e-27	53.9089
FLI1	-0.623089	4.90178	-7.33986	8.22593e-13	2.88466e-12	17.9527
ZNF703	-0.622786	2.88534	-10.3287	6.94484e-23	4.35587e-22	40.8468
ADAM28	-0.622441	2.55858	-12.3712	5.14472e-31	4.965e-30	59.412
RBM43	-0.622304	2.49096	-7.329	8.85398e-13	3.09889e-12	17.8804
CREB1	-0.622121	5.43107	-10.4767	1.9173e-23	1.23464e-22	42.1215
BST2	-0.621952	8.32311	-4.28802	2.14715e-05	3.97741e-05	1.3559
C1orf21	-0.621931	2.83752	-7.68267	7.73715e-14	2.89763e-13	20.2758
CLEC2D	-0.621506	3.00285	-11.7202	2.48357e-28	2.09837e-27	53.2789
DENND4C	-0.621464	3.22033	-9.22631	6.89411e-19	3.49763e-18	31.7422
MRPL9	-0.621276	4.67745	-10.639	4.6125e-24	3.07226e-23	43.5329
RUVBL2	-0.6212	5.13705	-7.34618	7.88111e-13	2.76731e-12	17.9947
APOBEC3D	-0.621181	5.26604	-6.88098	1.70518e-11	5.43704e-11	14.9788
PRKAG2	-0.621029	4.19474	-7.41095	5.07326e-13	1.80237e-12	18.4274
CHST14	-0.621012	3.83471	-11.0106	1.67837e-25	1.20596e-24	46.8168
HP1BP3	-0.620853	5.04976	-14.0108	4.2418e-38	5.88164e-37	75.6166
DCAF4	-0.620768	2.23926	-14.6296	7.07538e-41	1.16567e-39	81.9756
HAL	-0.619974	5.23784	-3.03134	0.00255533	0.00372092	-3.12403
CBFA2T2	-0.619396	2.98877	-10.9106	4.12321e-25	2.90121e-24	45.9259
VPS50	-0.618873	2.80021	-8.16629	2.39783e-15	9.85362e-15	23.6956
EIF2B5	-0.618718	4.74369	-9.87166	3.43076e-21	1.97496e-20	36.9862
PHF10	-0.618666	3.5694	-12.738	1.46137e-32	1.53592e-31	62.9482
TOMM22	-0.618416	5.28765	-9.7738	7.78757e-21	4.38081e-20	36.1751
C8orf33	-0.618266	3.12537	-14.0764	2.16582e-38	3.06976e-37	76.2847
STK38	-0.617595	8.53501	-11.3764	6.01116e-27	4.69857e-26	50.118
NUP88	-0.617286	4.07726	-7.93116	1.32459e-14	5.1861e-14	22.0124
DGKZ	-0.617251	5.50516	-9.32961	2.99923e-19	1.55579e-18	32.5648
HNRNPA2B1	-0.617082	7.50044	-8.18507	2.08859e-15	8.62526e-15	23.8317
ZNF227	-0.617037	2.77474	-10.6823	3.14594e-24	2.12939e-23	43.9121
DDX50	-0.615977	4.42604	-8.53052	1.57893e-16	6.97132e-16	26.3774
BOLA1	-0.615617	2.3878	-9.51078	6.86091e-20	3.69305e-19	34.0231
FAM174A	-0.615248	3.20501	-7.3036	1.05115e-12	3.65779e-12	17.7119
HACD2	-0.615061	3.39309	-9.32475	3.1194e-19	1.61581e-18	32.526
TMEM209	-0.614858	2.41882	-10.0354	8.59827e-22	5.13202e-21	38.3557
SYPL1	-0.61424	5.66142	-7.17372	2.50955e-12	8.45104e-12	16.8577
NEK1	-0.613973	3.4852	-8.73185	3.38203e-17	1.54735e-16	27.8977
PMPCA	-0.613833	4.7732	-8.75287	2.87519e-17	1.32608e-16	28.0579
SLC25A38	-0.61359	4.88735	-4.41794	1.21183e-05	2.30539e-05	1.90149
GNPTAB	-0.612762	3.50982	-11.6016	7.50444e-28	6.1724e-27	52.1819
RPL35	-0.612077	8.25001	-5.44689	7.90074e-08	1.86759e-07	6.74752
BBX	-0.611969	5.53017	-7.74764	4.89759e-14	1.85402e-13	20.7256
ATP5MC3	-0.611244	8.22475	-8.39506	4.38728e-16	1.88346e-15	25.3696
ZBTB20	-0.6112	5.33721	-5.64254	2.7484e-08	6.78321e-08	7.77179
ARCN1	-0.610405	7.27023	-11.2388	2.11933e-26	1.60011e-25	48.8684
TAMM41	-0.610125	2.6795	-12.4445	2.53544e-31	2.48666e-30	60.1146
ZBTB6	-0.608885	4.11536	-6.72122	4.72367e-11	1.46194e-10	13.981
YARS2	-0.608515	2.8475	-10.418	3.19872e-23	2.03806e-22	41.6146
CCDC50	-0.608481	2.69336	-14.3417	1.408e-39	2.14099e-38	79.0019
FDX1	-0.608408	4.19323	-6.35305	4.59332e-10	1.32175e-09	11.7569
TAF1C	-0.608181	3.14394	-9.6969	1.47734e-20	8.1876e-20	35.5417
PIGM	-0.607853	3.61152	-8.32976	7.14961e-16	3.0381e-15	24.8882
EIF2AK3	-0.60761	2.45294	-11.5229	1.5569e-27	1.25769e-26	51.4579
AHCYL2	-0.607439	3.67472	-10.1785	2.53507e-22	1.54973e-21	39.5647
TRIM4	-0.607163	3.85591	-13.501	7.50951e-36	9.29655e-35	70.4719
IMP4	-0.606746	4.74855	-7.44687	3.96865e-13	1.42203e-12	18.6686
TAF3	-0.606641	2.98148	-16.7278	1.2576e-50	3.76137e-49	104.31
ATP6AP2	-0.606558	6.78262	-6.65751	7.05402e-11	2.15128e-10	13.5885
DBP	-0.606294	2.60205	-13.6302	2.04007e-36	2.615e-35	71.767
APOBEC3F	-0.60629	3.38894	-10.6887	2.97397e-24	2.01551e-23	43.9678
POLG	-0.605631	4.91126	-10.6609	3.80319e-24	2.55199e-23	43.7241
MTMR12	-0.605017	3.65554	-9.48755	8.29878e-20	4.43623e-19	33.8349
SMC1A	-0.604969	4.49534	-9.15618	1.20854e-18	6.05776e-18	31.1876
COG2	-0.604911	2.76306	-15.3675	2.98206e-44	6.12027e-43	89.7049
RUFY3	-0.603769	2.82786	-13.8756	1.68894e-37	2.26102e-36	74.2432
CEP192	-0.603671	3.93053	-7.04455	5.89058e-12	1.93273e-11	16.0207
SLC39A6	-0.603414	3.0185	-9.09508	1.96613e-18	9.73396e-18	30.7068
TCF25	-0.603064	6.00155	-8.95263	6.05963e-18	2.90975e-17	29.5951
TGIF1	-0.602516	3.14487	-8.16672	2.3903e-15	9.8301e-15	23.6987
PFKP	-0.602382	4.59924	-6.32926	5.3018e-10	1.51838e-09	11.6168
UBIAD1	-0.602123	3.19867	-12.7261	1.64134e-32	1.72008e-31	62.8328
CTR9	-0.601634	5.46582	-6.70597	5.20126e-11	1.60335e-10	13.8867
MOB3A	-0.600998	7.75896	-6.04259	2.8831e-09	7.76719e-09	9.96502
CORO1A	-0.600226	9.35085	-9.29609	3.93203e-19	2.0261e-18	32.2972
MORF4L2	-0.599173	5.91516	-7.26739	1.34143e-12	4.62934e-12	17.4725
RAPGEF6	-0.598931	4.98684	-9.46092	1.03164e-19	5.49586e-19	33.6198
IRAG2	-0.598683	6.43713	-6.96642	9.81163e-12	3.17985e-11	15.5205
BTN2A2	-0.598398	2.93765	-8.21475	1.67815e-15	6.98877e-15	24.0473
BPTF	-0.598385	5.43218	-8.36925	5.32324e-16	2.27537e-15	25.179
ATP6V1B2	-0.598344	8.72278	-8.33924	6.66154e-16	2.83736e-15	24.9579
SETX	-0.598156	5.00981	-8.28522	9.95945e-16	4.20085e-15	24.5615
KIAA1671	-0.598093	2.32985	-11.118	6.3562e-26	4.6565e-25	47.7794
MBLAC2	-0.598018	2.42969	-13.9847	5.54274e-38	7.66593e-37	75.3507
POLR1E	-0.597886	2.40843	-13.6489	1.68746e-36	2.17328e-35	71.9556
UXT	-0.597467	7.93046	-9.80409	6.04595e-21	3.42058e-20	36.4256
RCSD1	-0.597464	5.07444	-8.33006	7.13367e-16	3.03251e-15	24.8904
TMEM123	-0.596872	6.73937	-4.09843	4.82084e-05	8.55366e-05	0.586965
PBXIP1	-0.596784	3.43476	-10.6434	4.43622e-24	2.95848e-23	43.5716
IDH3B	-0.596698	4.99801	-9.95315	1.72629e-21	1.01091e-20	37.6658
FASLG	-0.596316	2.35355	-11.7292	2.282e-28	1.9356e-27	53.3629
PBX4	-0.595983	2.81834	-10.9562	2.73718e-25	1.94741e-24	46.332
GPBAR1	-0.595047	3.99868	-6.41607	3.13506e-10	9.11551e-10	12.13
ZNF689	-0.595018	3.31268	-12.6725	2.7711e-32	2.86531e-31	62.3127
CSF1R	-0.594826	3.14782	-8.78246	2.2866e-17	1.05957e-16	28.284
NUP85	-0.594775	3.75054	-9.16813	1.09858e-18	5.51933e-18	31.2819
KLHL42	-0.594643	3.18858	-11.7396	2.0717e-28	1.76273e-27	53.4588
GPD1L	-0.594544	2.70093	-13.8093	3.31518e-37	4.38403e-36	73.5729
UBQLN4	-0.594225	2.66847	-13.1722	2.01668e-34	2.29268e-33	67.2026
MAGEF1	-0.593441	3.17479	-9.95658	1.67696e-21	9.82558e-21	37.6945
TYW1	-0.593367	2.4121	-12.0443	1.17184e-29	1.05233e-28	56.3092
SMURF2	-0.592457	5.54423	-5.94405	5.08387e-09	1.34035e-08	9.41258
CAND1	-0.591175	2.81571	-9.49615	7.73425e-20	4.14057e-19	33.9046
PDCL3	-0.590991	3.26645	-10.512	1.40833e-23	9.12847e-23	42.4271
EIF3G	-0.590965	5.74356	-8.92875	7.30896e-18	3.48806e-17	29.41
NUP188	-0.590518	3.55814	-10.4912	1.68893e-23	1.08953e-22	42.2471
CNOT2	-0.589522	5.46017	-11.8626	6.52861e-29	5.68869e-28	54.6046
ZNF202	-0.589021	2.33795	-15.9745	4.49004e-47	1.09547e-45	96.1697
ADK	-0.588403	3.59646	-6.44315	2.65797e-10	7.75533e-10	12.2913
PSAP	-0.588403	10.2805	-8.83985	1.46408e-17	6.84856e-17	28.7241
HDC	-0.588271	2.29699	-9.65304	2.12531e-20	1.17249e-19	35.182
COPS6	-0.58823	6.00463	-8.56277	1.23579e-16	5.48753e-16	26.6191
CDK6	-0.58793	3.02374	-8.79555	2.06582e-17	9.58898e-17	28.3842
SGPP1	-0.587383	3.46213	-7.46079	3.60724e-13	1.29596e-12	18.7624
MEPCE	-0.586775	5.78639	-6.64388	7.68274e-11	2.33319e-10	13.5049
PNISR	-0.585659	5.32513	-12.2005	2.64539e-30	2.45688e-29	57.7865
DKFZP586I1420	-0.585286	6.65415	-6.46374	2.34353e-10	6.86371e-10	12.4143
WBP11	-0.585191	3.63549	-16.6063	4.74369e-50	1.36974e-48	102.988
RPA1	-0.584882	4.88125	-8.79426	2.08665e-17	9.68151e-17	28.3743
CCDC12	-0.584794	6.53082	-10.2917	9.56839e-23	5.94642e-22	40.5294
PUS1	-0.58468	3.19979	-12.3447	6.63717e-31	6.3657e-30	59.1591
SHMT2	-0.584456	3.28261	-8.40222	4.15778e-16	1.78776e-15	25.4226
PPP1CA	-0.584377	8.37492	-11.4443	3.21866e-27	2.55259e-26	50.7375
FAM118A	-0.58422	2.92291	-8.44342	3.05039e-16	1.32155e-15	25.728
PTP4A2	-0.583708	8.48623	-11.109	6.89836e-26	5.04007e-25	47.6983
MBNL1	-0.583707	6.57826	-6.67423	6.35112e-11	1.94566e-10	13.6912
TMEM223	-0.583107	4.30768	-7.46403	3.52799e-13	1.26833e-12	18.7843
TRUB1	-0.582344	2.30585	-9.85052	4.09727e-21	2.34497e-20	36.8105
EXOSC7	-0.582297	3.39468	-9.01062	3.83779e-18	1.86931e-17	30.0462
TCEA1	-0.581781	5.57939	-5.8194	1.03039e-08	2.64403e-08	8.72517
SFMBT1	-0.581545	2.56204	-8.69207	4.59515e-17	2.08918e-16	27.5952
YTHDF2	-0.581486	4.97137	-7.69452	7.11976e-14	2.67102e-13	20.3576
CD40	-0.581223	3.02823	-6.15597	1.48703e-09	4.1091e-09	10.6104
RBM4B	-0.581028	2.44994	-11.085	8.57544e-26	6.22766e-25	47.4825
TRA2B	-0.580975	5.57224	-9.17079	1.07549e-18	5.40581e-18	31.3029
SYNCRIP	-0.580915	3.6089	-12.4459	2.5008e-31	2.4549e-30	60.1282
IKZF1	-0.580783	5.75024	-10.816	9.59906e-25	6.65498e-24	45.0884
RSBN1L	-0.580667	5.0281	-6.1647	1.41253e-09	3.91021e-09	10.6605
HLA-A	-0.579118	8.16653	-9.04638	2.89293e-18	1.41863e-17	30.3253
RGS2	-0.578644	10.6297	-3.74003	0.000204324	0.000337134	-0.777182
SNRPF	-0.578478	5.77179	-6.16998	1.36922e-09	3.79322e-09	10.6909
PIGB	-0.578205	5.19786	-5.44639	7.92154e-08	1.87128e-07	6.74497
RBM25	-0.578205	5.31684	-12.7517	1.27816e-32	1.3499e-31	63.0812
MFSD6	-0.577772	3.06768	-9.96449	1.56854e-21	9.21017e-21	37.7607
SLC25A43	-0.577468	2.71643	-8.84974	1.35546e-17	6.36514e-17	28.8002
SERTAD2	-0.57739	6.82016	-6.5262	1.59643e-10	4.73434e-10	12.7896
TNRC6B	-0.576507	5.67827	-7.80563	3.2479e-14	1.24251e-13	21.1297
ARMCX5	-0.576381	2.51234	-10.5818	7.63639e-24	5.01562e-23	43.0335
PRKD2	-0.576292	5.65697	-4.62333	4.76366e-06	9.46195e-06	2.79484
SMARCC1	-0.576151	4.25481	-12.5977	5.74436e-32	5.8232e-31	61.5888
CMTR2	-0.576095	2.67198	-7.75796	4.55309e-14	1.72661e-13	20.7974
AIP	-0.576085	5.21713	-7.36187	7.08544e-13	2.49357e-12	18.0992
USP28	-0.575833	2.50917	-11.2582	1.77591e-26	1.34832e-25	49.0437
STK4	-0.575643	7.58729	-9.27519	4.65378e-19	2.38668e-18	32.1306
HERC5	-0.574996	4.81519	-2.12924	0.0337008	0.0423943	-5.42107
TAP1	-0.574931	7.95594	-4.06286	5.59148e-05	9.8406e-05	0.446333
RAD17	-0.574781	3.6312	-10.4296	2.8926e-23	1.84844e-22	41.7142
KIAA2026	-0.574462	5.09744	-11.4376	3.4219e-27	2.70981e-26	50.6768
MFAP1	-0.573965	5.19245	-7.40103	5.42848e-13	1.92353e-12	18.3609
AATF	-0.57367	5.51972	-7.40316	5.35029e-13	1.89768e-12	18.3751
APOBEC3C	-0.572979	5.31563	-5.90497	6.35281e-09	1.65919e-08	9.19568
ATR	-0.572917	2.55003	-10.1724	2.66975e-22	1.6284e-21	39.5135
FTSJ3	-0.57168	5.25204	-8.26677	1.14211e-15	4.80058e-15	24.4265
EIF1AX	-0.571324	3.32956	-6.23936	9.07893e-10	2.55628e-09	11.0917
RRN3	-0.5712	2.72811	-11.9783	2.19008e-29	1.94263e-28	55.6886
DNAJA3	-0.571139	2.52082	-12.6539	3.32417e-32	3.40798e-31	62.132
GMPS	-0.570335	4.81326	-6.73996	4.19569e-11	1.30299e-10	14.097
RPL11	-0.570169	9.72039	-6.54968	1.38082e-10	4.11629e-10	12.9315
CSDE1	-0.570087	8.63891	-9.33926	2.77403e-19	1.44311e-18	32.6419
RASAL3	-0.569882	5.93739	-7.12465	3.47523e-12	1.15987e-11	16.5383
CLEC7A	-0.569674	5.29811	-4.93163	1.09706e-06	2.33042e-06	4.20566
ZNF84	-0.569628	3.0783	-9.85337	4.00022e-21	2.29184e-20	36.8342
ARRB1	-0.568758	3.05663	-6.5396	1.46967e-10	4.36917e-10	12.8705
NAPEPLD	-0.568542	2.3556	-14.534	1.91533e-40	3.06706e-39	80.9854
ZNF548	-0.568167	2.46115	-12.588	6.31096e-32	6.38566e-31	61.4954
NAGPA	-0.568046	3.51438	-8.11998	3.36745e-15	1.36572e-14	23.3611
TCEAL4	-0.568036	3.19017	-9.6699	1.84838e-20	1.02023e-19	35.3201
TMEM184B	-0.567495	6.40047	-6.15916	1.45931e-09	4.03455e-09	10.6288
PNPT1	-0.567419	2.94299	-3.83395	0.000141461	0.000237599	-0.431093
TAPBPL	-0.567224	4.86022	-6.64518	7.62055e-11	2.31495e-10	13.5129
WRNIP1	-0.567034	5.44677	-7.01	7.38574e-12	2.41236e-11	15.7989
HMOX2	-0.566708	4.45766	-10.2138	1.87256e-22	1.14991e-21	39.8646
ZCCHC14	-0.566338	2.90471	-9.93393	2.0306e-21	1.18401e-20	37.5052
UPRT	-0.56549	2.69337	-10.5389	1.11301e-23	7.25763e-23	42.6602
MAPRE2	-0.565098	3.48182	-13.7453	6.35784e-37	8.31651e-36	72.9257
DHX30	-0.564607	3.20469	-13.4483	1.27605e-35	1.55664e-34	69.9451
RFX1	-0.564374	6.05236	-5.68972	2.12072e-08	5.28331e-08	8.02358
TBCD	-0.56432	4.24461	-8.98657	4.63948e-18	2.24769e-17	29.8588
SLAIN1	-0.564264	2.50268	-10.3308	6.82016e-23	4.28262e-22	40.8647
KAT7	-0.564139	4.79434	-9.35186	2.50487e-19	1.30747e-18	32.7428
POLR1C	-0.563648	2.69646	-13.0816	4.96046e-34	5.55786e-33	66.3085
SLC41A1	-0.563643	2.49457	-12.6658	2.9592e-32	3.054e-31	62.2475
OXA1L	-0.563289	5.01324	-11.4743	2.43921e-27	1.94581e-26	51.0126
DDX39A	-0.562822	4.31453	-7.27128	1.30679e-12	4.5141e-12	17.4982
PSMB8	-0.562519	8.00544	-6.17324	1.34313e-09	3.7219e-09	10.7097
NUDCD3	-0.562308	3.65386	-11.5849	8.76519e-28	7.16054e-27	52.0278
KANK1	-0.5623	2.56124	-8.53487	1.52765e-16	6.75589e-16	26.41
TBP	-0.561735	2.92224	-11.0759	9.3101e-26	6.75215e-25	47.401
NCOA4	-0.561732	8.23499	-3.50257	0.000500234	0.000791466	-1.61582
RINT1	-0.561508	2.49176	-9.85144	4.06576e-21	2.32816e-20	36.8182
PIGP	-0.561333	3.18087	-11.0738	9.48585e-26	6.87044e-25	47.3825
BRIX1	-0.561302	2.86398	-8.5344	1.53315e-16	6.77743e-16	26.4065
CZIB	-0.560758	5.73321	-9.0324	3.23113e-18	1.57878e-17	30.2161
BAZ1B	-0.560637	4.19232	-12.2728	1.32454e-30	1.25375e-29	58.4732
RSAD1	-0.560176	2.9675	-13.2287	1.14925e-34	1.33306e-33	67.7613
RBM19	-0.560131	2.54848	-11.2102	2.75138e-26	2.06283e-25	48.6096
PDIA3	-0.560117	5.06797	-10.2385	1.51317e-22	9.35563e-22	40.0756
PCYOX1	-0.559321	2.83832	-11.129	5.75582e-26	4.22808e-25	47.8778
PLEKHF1	-0.559311	4.0208	-7.10277	4.01603e-12	1.33585e-11	16.3964
SEC63	-0.55882	4.16564	-6.76856	3.49969e-11	1.09373e-10	14.2746
NIP7	-0.558639	3.70183	-10.6627	3.74167e-24	2.51382e-23	43.7403
DLAT	-0.558484	2.70492	-10.6066	6.13859e-24	4.04901e-23	43.2498
ABRACL	-0.558368	6.59956	-7.30403	1.0481e-12	3.64953e-12	17.7148
CD72	-0.557939	2.33858	-7.31967	9.43021e-13	3.29314e-12	17.8185
IDH3A	-0.557929	2.95992	-10.0789	5.93801e-22	3.56774e-21	38.7221
SON	-0.557475	5.9836	-14.1521	9.94681e-39	1.43036e-37	77.0583
COX5A	-0.557095	7.57891	-7.12147	3.54925e-12	1.18385e-11	16.5176
XPOT	-0.557017	5.40447	-6.80981	2.69107e-11	8.45887e-11	14.5319
ERMP1	-0.556857	3.07125	-13.3893	2.3059e-35	2.78789e-34	69.3572
MRM3	-0.556587	2.94186	-11.3677	6.5102e-27	5.07039e-26	50.0389
TUBB1	-0.556546	8.96366	-3.29794	0.0010402	0.00158749	-2.2964
GPN1	-0.556179	4.18469	-12.5671	7.73282e-32	7.79528e-31	61.2937
CSNK1G2	-0.555953	6.7894	-6.63262	8.24336e-11	2.49507e-10	13.436
PATJ	-0.555684	2.34548	-18.1819	1.29906e-57	6.13214e-56	120.32
HERPUD2	-0.555474	6.02601	-8.45204	2.85853e-16	1.24041e-15	25.792
EFTUD2	-0.555088	5.01307	-7.46531	3.49714e-13	1.25765e-12	18.7929
PDIA6	-0.554726	5.22818	-5.22207	2.55798e-07	5.78945e-07	5.61046
AKAP8	-0.553634	4.59102	-12.2088	2.44379e-30	2.27354e-29	57.8652
SCAF11	-0.552955	7.02293	-9.27448	4.68015e-19	2.39794e-18	32.125
ATRAID	-0.552773	6.94405	-7.71148	6.31931e-14	2.37977e-13	20.4749
IRX5	-0.552279	6.83377	-2.53408	0.0115648	0.0154345	-4.4871
PCNT	-0.552011	4.45846	-6.78272	3.1983e-11	1.00127e-10	14.3628
PCBP2	-0.55194	7.38511	-11.4389	3.3811e-27	2.67946e-26	50.6887
METTL3	-0.551741	3.59067	-12.8599	4.42539e-33	4.76652e-32	64.1346
DNAJC14	-0.551392	5.0628	-9.34942	2.55493e-19	1.33296e-18	32.7233
MED6	-0.550259	4.20693	-10.891	4.91185e-25	3.44941e-24	45.7524
PHF14	-0.550062	3.94765	-9.60986	3.0372e-20	1.66372e-19	34.8289
JAKMIP1	-0.54967	2.43313	-7.98706	8.85303e-15	3.50154e-14	22.4091
EHD4	-0.549245	5.1003	-6.14197	1.61456e-09	4.44455e-09	10.5302
ZNF345	-0.549237	2.79291	-9.37236	2.12138e-19	1.1148e-18	32.9071
SHPRH	-0.548788	2.80019	-7.58505	1.52974e-13	5.62617e-13	19.6055
GSPT2	-0.548522	2.76347	-15.5167	6.08925e-45	1.29629e-43	91.2852
SDHA	-0.548399	4.72641	-9.60914	3.05508e-20	1.67267e-19	34.8231
GARRE1	-0.548375	2.58639	-14.8797	5.167e-42	9.16636e-41	84.5779
LSM4	-0.548215	4.89815	-8.42565	3.48686e-16	1.50524e-15	25.5961
NSMCE4A	-0.548171	3.90426	-8.64222	6.73715e-17	3.04265e-16	27.2176
FANCF	-0.547533	2.77612	-17.1977	7.22016e-53	2.50445e-51	109.445
PHACTR4	-0.547124	3.84096	-7.21845	1.86217e-12	6.34377e-12	17.1505
TUBB	-0.547071	5.45491	-6.79013	3.05093e-11	9.55683e-11	14.409
LRRC8D	-0.546665	4.52113	-7.01781	7.01816e-12	2.29437e-11	15.849
DDX1	-0.546598	4.01147	-6.63982	7.88028e-11	2.3885e-10	13.4801
ASCC3	-0.546426	2.44242	-9.83752	4.56939e-21	2.60419e-20	36.7026
ZC2HC1A	-0.545789	3.09933	-7.40949	5.12414e-13	1.81925e-12	18.4176
ZNF710	-0.545672	6.07712	-7.9072	1.57314e-14	6.12611e-14	21.8431
TRIM24	-0.545	3.17808	-7.5449	2.02076e-13	7.36715e-13	19.3319
DCPS	-0.543438	4.49584	-8.44939	2.91614e-16	1.2649e-15	25.7724
BRD7	-0.543251	5.70719	-10.1108	4.52271e-22	2.72492e-21	38.9916
PLEKHA2	-0.543112	7.12484	-11.2438	2.02478e-26	1.52979e-25	48.9137
GEMIN5	-0.542962	2.51195	-11.8563	6.93075e-29	6.02942e-28	54.5453
ADO	-0.542755	3.80177	-10.5473	1.03342e-23	6.75078e-23	42.7338
RASGRP3	-0.541658	2.43711	-7.56097	1.80793e-13	6.6112e-13	19.4413
DCAF7	-0.541097	4.49264	-11.6171	6.4923e-28	5.36022e-27	52.3256
SNX9	-0.540888	3.10136	-6.97712	9.15153e-12	2.97124e-11	15.5887
CCDC14	-0.540114	2.5525	-9.56208	4.50254e-20	2.4442e-19	34.4396
PPP2R5E	-0.539396	5.78337	-11.0995	7.51626e-26	5.48306e-25	47.6132
ZFP91	-0.539312	6.72761	-10.3667	4.99968e-23	3.16326e-22	41.1722
VEZT	-0.538897	2.2465	-11.3843	5.59154e-27	4.3832e-26	50.1898
GATAD1	-0.538686	3.92959	-7.94291	1.21722e-14	4.77777e-14	22.0957
RFC5	-0.538401	2.92651	-8.39023	4.54931e-16	1.9507e-15	25.3339
CHST12	-0.538384	3.88333	-6.26956	7.58329e-10	2.1519e-09	11.2674
GPATCH4	-0.538335	2.74607	-11.5936	8.08401e-28	6.63402e-27	52.1081
LMBRD1	-0.538105	7.73701	-4.97549	8.84466e-07	1.89513e-06	4.41315
TBC1D5	-0.537183	6.40749	-8.02949	6.51097e-15	2.60271e-14	22.7117
PEX3	-0.536916	2.3757	-9.79524	6.51049e-21	3.67765e-20	36.3523
CAPRIN1	-0.536168	4.82336	-12.0472	1.1406e-29	1.02683e-28	56.336
SRPRB	-0.535559	3.42954	-8.46354	2.62111e-16	1.14012e-15	25.8775
RPRD1B	-0.535396	3.72041	-7.88016	1.9094e-14	7.38789e-14	21.6525
RCBTB2	-0.535383	4.28649	-4.4885	8.8286e-06	1.70313e-05	2.20416
PRPSAP1	-0.534876	4.17949	-7.25399	1.46773e-12	5.04598e-12	17.3842
GLCCI1	-0.534851	4.96242	-5.65509	2.56576e-08	6.34833e-08	7.83856
STIM2	-0.534841	2.99992	-8.29379	9.3455e-16	3.94495e-15	24.6242
ELAVL1	-0.534477	3.79145	-13.4783	9.43678e-36	1.15769e-34	70.2449
GTF3A	-0.534227	7.8478	-7.19757	2.14093e-12	7.26377e-12	17.0136
CD1C	-0.534225	2.5938	-8.95779	5.81877e-18	2.79903e-17	29.6352
ITPR1	-0.533864	4.12598	-7.78178	3.84679e-14	1.46697e-13	20.9632
CD22	-0.533812	4.47629	-6.34024	4.96229e-10	1.4249e-09	11.6814
PDCD6P1	-0.53366	3.23618	-8.50232	1.95522e-16	8.5769e-16	26.1666
RPP30	-0.533654	3.79773	-7.30893	1.014e-12	3.53304e-12	17.7472
EFL1	-0.533116	2.34053	-11.6585	4.41673e-28	3.68298e-27	52.7077
VAMP8	-0.532553	7.97725	-5.48733	6.36784e-08	1.52315e-07	6.95658
FRYL	-0.532418	5.11256	-10.6502	4.17922e-24	2.79567e-23	43.6307
EIF4ENIF1	-0.531977	4.00894	-7.77152	4.1365e-14	1.57303e-13	20.8918
INTS9	-0.531714	2.86134	-14.1297	1.2523e-38	1.79606e-37	76.8293
ATP1B3	-0.531457	5.21644	-7.63407	1.08724e-13	4.03698e-13	19.9413
CBFA2T3	-0.531371	3.55522	-5.97637	4.22425e-09	1.12161e-08	9.59294
POLR2G	-0.531219	6.8794	-8.19066	2.00431e-15	8.28984e-15	23.8723
CD200	-0.531206	2.25272	-8.11766	3.42517e-15	1.38861e-14	23.3443
MTMR11	-0.531097	3.73239	-5.80973	1.0879e-08	2.78437e-08	8.67235
NDUFAB1	-0.530809	6.83614	-7.22771	1.75039e-12	5.97234e-12	17.2113
BRPF1	-0.530568	3.46984	-9.85415	3.97409e-21	2.27808e-20	36.8407
NCOA6	-0.530019	5.4398	-4.94499	1.02757e-06	2.18881e-06	4.26868
HCP5	-0.529876	4.62328	-5.83527	9.4242e-09	2.42518e-08	8.81196
TP73-AS1	-0.529814	2.74607	-10.2385	1.51302e-22	9.35563e-22	40.0757
DAP3	-0.529808	5.30628	-14.2212	4.88423e-39	7.18538e-38	77.7653
LSM14A	-0.52971	6.13889	-11.9331	3.35856e-29	2.95973e-28	55.2642
RANBP1	-0.529526	4.71344	-5.94706	4.99713e-09	1.31844e-08	9.42933
RABEP1	-0.529422	3.91096	-9.00378	4.0508e-18	1.97129e-17	29.9929
AMPD2	-0.529243	4.07693	-8.5188	1.72574e-16	7.60405e-16	26.2897
NDE1	-0.528923	5.03945	-5.92364	5.71207e-09	1.49869e-08	9.29916
ELP3	-0.528898	3.14902	-12.1316	5.10716e-30	4.67525e-29	57.1335
HLA-DOB	-0.528719	2.61505	-9.36549	2.24293e-19	1.1764e-18	32.852
CANX	-0.528458	6.04828	-8.0509	5.57355e-15	2.23292e-14	22.8648
NOC2L	-0.52843	2.55112	-11.2767	1.49891e-26	1.14281e-25	49.2119
SUMF2	-0.528401	3.42417	-13.9416	8.60883e-38	1.17205e-36	74.913
UBB	-0.528296	12.3069	-6.9984	7.96673e-12	2.59199e-11	15.7247
FIP1L1	-0.528213	4.50921	-14.6884	3.83108e-41	6.40422e-40	82.5856
AKT1	-0.527838	3.72388	-6.90926	1.421e-11	4.55366e-11	15.1575
MTERF4	-0.527754	2.87582	-14.1096	1.54065e-38	2.2009e-37	76.6233
ERCC3	-0.52764	2.5346	-9.49622	7.72983e-20	4.14024e-19	33.9052
USP13	-0.527594	2.6643	-10.445	2.52981e-23	1.62138e-22	41.8469
PEX1	-0.52759	2.61408	-9.33599	2.84831e-19	1.48104e-18	32.6158
ZNF212	-0.527588	2.94818	-9.33239	2.93271e-19	1.52274e-18	32.587
LTBP3	-0.527092	2.51768	-14.6056	9.09254e-41	1.48671e-39	81.7261
NOP2	-0.526723	2.80308	-12.2504	1.64109e-30	1.53862e-29	58.2605
SNRPD2	-0.526586	7.54049	-4.95381	9.84019e-07	2.10057e-06	4.3104
LYZ	-0.526467	10.9124	-5.7483	1.53323e-08	3.87212e-08	8.33876
DDHD1	-0.526464	2.41667	-11.0309	1.39783e-25	1.00705e-24	46.9981
RPL7L1	-0.526291	4.33533	-10.2213	1.75474e-22	1.07939e-21	39.929
RNF130	-0.526208	8.70205	-6.13254	1.70646e-09	4.68921e-09	10.4762
CCT2	-0.526183	4.58506	-5.74081	1.5984e-08	4.02828e-08	8.29831
PHPT1	-0.526105	5.53954	-4.76227	2.48222e-06	5.09538e-06	3.42033
UTP23	-0.525941	3.24426	-11.7466	1.94039e-28	1.65359e-27	53.5238
KIAA1191	-0.52594	5.93812	-5.18225	3.13605e-07	7.04493e-07	5.41357
ANKRD11	-0.525718	6.55762	-8.9034	8.91435e-18	4.23188e-17	29.214
RETREG3	-0.525527	7.45283	-8.9492	6.22504e-18	2.98258e-17	29.5685
LAP3	-0.525371	5.11059	-2.73868	0.00637901	0.00876337	-3.95491
ZBTB1	-0.525305	2.80257	-7.07558	4.80421e-12	1.58587e-11	16.2206
PDS5A	-0.5248	3.88227	-10.1991	2.12351e-22	1.30033e-21	39.7401
GSDMB	-0.5245	3.27936	-5.84121	9.11411e-09	2.34984e-08	8.8445
VIRMA	-0.52438	5.77067	-11.2603	1.74196e-26	1.3244e-25	49.0629
BCAT2	-0.52416	3.02398	-9.17966	1.00186e-18	5.0404e-18	31.3729
TLR7	-0.523949	2.53878	-8.84695	1.38533e-17	6.4998e-17	28.7787
NAA25	-0.523915	2.72462	-14.5034	2.63232e-40	4.18436e-39	80.6692
CCNL2	-0.52387	4.20769	-10.3158	7.77024e-23	4.85953e-22	40.7356
GDI2	-0.523525	8.10341	-8.20783	1.76605e-15	7.32953e-15	23.997
MIS12	-0.52334	3.08469	-9.61776	2.84537e-20	1.561e-19	34.8934
RBM10	-0.522933	5.56905	-7.3161	9.66045e-13	3.37029e-12	17.7948
CLPP	-0.522921	5.1004	-5.87693	7.44842e-09	1.93463e-08	9.04085
PCED1A	-0.522805	3.62814	-9.16466	1.12947e-18	5.67193e-18	31.2545
TFB2M	-0.52226	3.22385	-7.35964	7.19352e-13	2.53079e-12	18.0844
KLF13	-0.521869	6.6527	-8.61188	8.49774e-17	3.80297e-16	26.9886
TSEN2	-0.520843	2.65129	-11.3169	1.03792e-26	8.00899e-26	49.5763
COMMD7	-0.520794	6.98743	-7.34205	8.10497e-13	2.84408e-12	17.9672
ZZZ3	-0.520749	2.74845	-12.5963	5.82164e-32	5.89604e-31	61.5756
NDUFA3	-0.520609	8.80578	-7.2327	1.69287e-12	5.78152e-12	17.2441
ZNF92	-0.520262	2.27503	-7.92193	1.41534e-14	5.53743e-14	21.9472
AP1S2	-0.520159	6.99401	-4.93968	1.05463e-06	2.24348e-06	4.24365
EIF3I	-0.520071	5.87857	-6.61587	9.1524e-11	2.76175e-10	13.3337
FKBP11	-0.519708	4.61712	-3.21648	0.00137804	0.00206935	-2.55642
GSTP1	-0.519621	5.08912	-7.11722	3.65027e-12	1.21642e-11	16.4901
MAGEH1	-0.519234	2.30043	-11.1465	4.9077e-26	3.61976e-25	48.0358
DDX46	-0.518907	4.70416	-11.5169	1.64615e-27	1.32682e-26	51.4026
MRPL17	-0.518872	3.28261	-7.26723	1.34282e-12	4.63267e-12	17.4715
B3GALNT2	-0.51882	2.41405	-7.74328	5.05059e-14	1.9106e-13	20.6953
CRYGS	-0.518777	2.60099	-10.8576	6.62364e-25	4.61868e-24	45.4561
TARBP1	-0.518717	2.80484	-10.6112	5.89193e-24	3.90053e-23	43.2904
ITGAL	-0.518248	5.34917	-6.96225	1.00808e-11	3.26514e-11	15.4939
PPP1R7	-0.517862	6.11999	-8.59467	9.69111e-17	4.32633e-16	26.8589
FAM110A	-0.517737	4.41184	-5.86467	7.98353e-09	2.0667e-08	8.97334
C1orf109	-0.517676	3.55643	-8.74525	3.04949e-17	1.40052e-16	27.9999
FOXK1	-0.517167	3.60763	-9.56121	4.53463e-20	2.46039e-19	34.4325
CBX1	-0.516471	5.01881	-5.76257	1.41612e-08	3.5847e-08	8.41599
RIC8B	-0.516457	3.15555	-9.43836	1.24021e-19	6.58754e-19	33.4377
JADE1	-0.51619	4.87168	-6.50063	1.86876e-10	5.51037e-10	12.6356
MAP3K7CL	-0.515465	4.70782	-3.48131	0.000540693	0.000852003	-1.68836
BTG2	-0.515393	5.17908	-5.66111	2.4823e-08	6.14603e-08	7.87067
GON4L	-0.515313	3.454	-9.96585	1.55055e-21	9.10947e-21	37.7721
CMTR1	-0.513897	4.82225	-4.2392	2.65218e-05	4.85577e-05	1.15477
BOD1	-0.513817	3.45922	-8.40704	4.01009e-16	1.72631e-15	25.4582
PREPL	-0.513683	2.74367	-9.90058	2.68971e-21	1.55331e-20	37.227
SELENOH	-0.513659	6.95487	-6.10559	1.99814e-09	5.45483e-09	10.3224
KLRC3	-0.51365	2.41607	-6.07238	2.42512e-09	6.57909e-09	10.1336
CHAMP1	-0.513615	3.05218	-9.11869	1.62956e-18	8.11564e-18	30.8923
CERK	-0.513323	6.15957	-7.30371	1.05036e-12	3.65623e-12	17.7126
ENOSF1	-0.512892	2.79745	-14.8569	6.56349e-42	1.1475e-40	84.34
IRF2	-0.512859	8.41222	-7.24046	1.60711e-12	5.50422e-12	17.2951
MAN2B1	-0.512738	5.9053	-5.66705	2.40259e-08	5.95817e-08	7.90237
GCC1	-0.512566	5.10083	-6.64529	7.61518e-11	2.31397e-10	13.5136
CYTH3	-0.512362	2.53534	-9.53646	5.55786e-20	3.00357e-19	34.2313
BRD3	-0.512279	5.08814	-7.96021	1.07463e-14	4.22573e-14	22.2183
PSIP1	-0.512205	3.13522	-9.14049	1.36969e-18	6.84024e-18	31.0639
KIZ	-0.512072	4.10173	-8.18709	2.05767e-15	8.50406e-15	23.8464
RBM15B	-0.511997	3.90852	-13.1326	2.98925e-34	3.37713e-33	66.8116
PPWD1	-0.51176	4.1284	-6.85036	2.076e-11	6.57501e-11	14.7861
ATP5F1B	-0.511724	8.8466	-8.7051	4.15647e-17	1.89449e-16	27.6942
NNT	-0.511677	2.97594	-7.63109	1.11008e-13	4.12039e-13	19.9208
KLHL21	-0.511605	6.38904	-5.56233	4.25309e-08	1.03209e-07	7.34801
ANXA2R	-0.511586	3.75219	-6.22418	9.93593e-10	2.79034e-09	11.0037
TMEM134	-0.511309	4.03994	-8.85069	1.34545e-17	6.32089e-17	28.8075
PAXBP1	-0.510893	2.70953	-6.64332	7.70988e-11	2.34078e-10	13.5015
QSOX2	-0.510483	2.36871	-10.0182	9.94792e-22	5.90835e-21	38.2114
EIF2B3	-0.510396	4.18025	-7.20911	1.9821e-12	6.74174e-12	17.0893
CYLD	-0.510309	5.16025	-9.15645	1.206e-18	6.04784e-18	31.1897
TCEA3	-0.510191	2.42444	-14.5389	1.82017e-40	2.91899e-39	81.036
HLA-E	-0.509456	10.5501	-6.3567	4.49325e-10	1.29433e-09	11.7784
TNFAIP8	-0.509405	4.32625	-4.17303	3.51966e-05	6.36352e-05	0.885667
NINJ1	-0.509355	6.97209	-4.21997	2.88058e-05	5.25621e-05	1.07618
ZNF124	-0.509317	2.68194	-10.0215	9.67899e-22	5.75807e-21	38.2385
BTF3	-0.509131	7.95217	-6.53331	1.52786e-10	4.53844e-10	12.8325
TRMT61B	-0.50877	2.77551	-11.2886	1.34454e-26	1.02873e-25	49.3197
CLPTM1L	-0.508748	7.17122	-7.58898	1.4885e-13	5.47817e-13	19.6324
ADARB1	-0.508423	2.87829	-11.1405	5.18421e-26	3.81852e-25	47.9815
ABL1	-0.508134	3.20089	-10.6316	4.92447e-24	3.27203e-23	43.4681
ARIH2	-0.507723	5.01641	-9.61379	2.94008e-20	1.61214e-19	34.861
UTP25	-0.507546	2.75433	-15.1294	3.72305e-43	7.10389e-42	87.1939
SEPTIN11	-0.507511	3.01619	-9.10286	1.84815e-18	9.17484e-18	30.768
EIF3K	-0.506905	6.85568	-9.51172	6.8081e-20	3.66645e-19	34.0307
TMEM14C	-0.50671	5.71651	-4.48238	9.07602e-06	1.74931e-05	2.17773
SWAP70	-0.506352	3.88686	-5.48364	6.49475e-08	1.55145e-07	6.93745
FAM169A	-0.506285	2.3872	-13.0673	5.71444e-34	6.37632e-33	66.1679
LCMT2	-0.506173	2.85444	-14.4997	2.73681e-40	4.34408e-39	80.6305
KRT10	-0.506056	5.26311	-7.7575	4.56786e-14	1.73161e-13	20.7942
ANKMY2	-0.506004	3.56009	-8.12164	3.32676e-15	1.35023e-14	23.3731
GSAP	-0.505893	4.70634	-3.66548	0.000272083	0.000443277	-1.04611
PCBP1	-0.505573	10.0467	-8.31643	7.89667e-16	3.34116e-15	24.7902
RBM5	-0.505241	7.11162	-8.74144	3.14071e-17	1.44059e-16	27.9708
ODC1	-0.505021	6.54867	-2.55054	0.0110396	0.0147607	-4.44579
APEH	-0.504154	5.44111	-8.34553	6.35597e-16	2.70827e-15	25.0042
PDP1	-0.504097	3.84615	-7.97894	9.38758e-15	3.70487e-14	22.3514
EMC4	-0.503993	6.67861	-11.6937	3.18083e-28	2.6688e-27	53.0334
ZW10	-0.503961	3.12881	-8.19786	1.90075e-15	7.87351e-15	23.9245
FAM111A	-0.503877	4.74265	-7.17449	2.49677e-12	8.41061e-12	16.8627
CILK1	-0.503391	2.46006	-9.42043	1.4353e-19	7.59779e-19	33.2933
DZIP3	-0.502562	2.56726	-10.1424	3.45446e-22	2.09995e-21	39.2583
PNRC1	-0.502549	6.86495	-6.93217	1.22527e-11	3.94741e-11	15.3027
CDK17	-0.501991	5.47844	-3.98078	7.84039e-05	0.000135611	0.126198
INPP5F	-0.501893	2.42795	-9.00413	4.03959e-18	1.96672e-17	29.9956
XPNPEP3	-0.501554	3.83258	-9.33572	2.85476e-19	1.48368e-18	32.6136
STK10	-0.500833	6.52622	-6.71324	4.96783e-11	1.53357e-10	13.9316
PHC1	-0.500632	2.82845	-10.9696	2.42756e-25	1.73281e-24	46.451
SND1	-0.500462	5.64392	-4.70248	3.29258e-06	6.64577e-06	3.14907
ZNF764	-0.500101	2.99944	-8.99352	4.39199e-18	2.13064e-17	29.913
MLLT1	0.500034	3.67329	8.87478	1.11499e-17	5.26784e-17	28.993
CD36	0.500114	6.30743	3.54666	0.000425197	0.000678777	-1.46407
EFEMP2	0.500149	3.26342	8.81047	1.83985e-17	8.5584e-17	28.4986
RASA2	0.500331	3.76185	5.86944	7.77117e-09	2.01508e-08	8.99958
LYPLA1	0.500472	5.64808	6.11739	1.86486e-09	5.10895e-09	10.3897
DCUN1D5	0.500532	4.26988	4.39958	1.31496e-05	2.49153e-05	1.8235
MFSD13A	0.501046	3.17677	9.31727	3.31387e-19	1.71409e-18	32.4662
SPTSSA	0.501086	3.89298	4.80666	2.00863e-06	4.1586e-06	3.62376
BEND2	0.501125	3.46424	4.05905	5.68057e-05	9.99577e-05	0.431349
FAM104A	0.501174	5.45288	4.20861	3.02428e-05	5.51009e-05	1.02987
ASL	0.501589	4.03758	9.29694	3.90511e-19	2.01415e-18	32.3039
CAPNS2	0.502208	3.27161	6.92666	1.26979e-11	4.08478e-11	15.2677
ARMT1	0.502378	3.67849	4.7393	2.76785e-06	5.64549e-06	3.31573
IGSF6	0.502492	6.36225	6.64014	7.86448e-11	2.38438e-10	13.4821
DYNLT5	0.503509	2.46936	4.65502	4.11144e-06	8.2206e-06	2.936
TSG101	0.503749	6.16786	9.34301	2.69114e-19	1.402e-18	32.6719
ATP6V0A1	0.504167	4.02693	8.14446	2.81455e-15	1.15008e-14	23.5378
EGF	0.505078	2.93392	5.98846	3.94077e-09	1.04942e-08	9.66059
CLK4	0.505485	3.49288	5.7959	1.17559e-08	2.99961e-08	8.59697
CYB5R4	0.505564	8.49912	5.7461	1.55207e-08	3.91516e-08	8.32689
MXD1	0.505849	7.32419	6.45136	2.52789e-10	7.38377e-10	12.3403
CRYM	0.506137	2.90899	4.70078	3.31901e-06	6.69661e-06	3.1414
AQP1	0.506229	2.49781	4.9469	1.01797e-06	2.1692e-06	4.27773
TBC1D14	0.506416	5.15962	9.08727	2.09187e-18	1.03093e-17	30.6456
SNX11	0.506752	4.9559	9.06123	2.57197e-18	1.26353e-17	30.4415
TRIP12	0.506867	7.21257	7.94946	1.16116e-14	4.56105e-14	22.1421
GPD2	0.507194	4.1293	6.82857	2.387e-11	7.52925e-11	14.6493
BLM	0.507723	3.72885	3.29044	0.00106776	0.00162796	-2.32062
YTHDF3	0.508019	5.78407	7.02096	6.87512e-12	2.24829e-11	15.8692
DNAH10	0.508388	3.02175	7.64052	1.03936e-13	3.86184e-13	19.9856
SLC12A6	0.508461	5.96193	7.69699	6.99711e-14	2.62864e-13	20.3747
RPS6KA3	0.508889	5.94244	4.38072	1.42972e-05	2.69721e-05	1.74364
CCDC93	0.509449	4.86363	7.49243	2.90245e-13	1.04795e-12	18.976
GRPEL1	0.509944	5.1757	4.30345	2.00762e-05	3.73295e-05	1.41992
SLC8A2	0.509958	3.96972	7.69476	7.10761e-14	2.66738e-13	20.3593
PLOD2	0.510185	2.47438	6.21019	1.07961e-09	3.01784e-09	10.9227
PACSIN2	0.51034	5.76184	7.89009	1.77838e-14	6.89568e-14	21.7224
PIM1	0.510388	7.47147	3.71512	0.000224962	0.000369503	-0.867603
LOC154761	0.510487	3.80531	3.91828	0.000101022	0.000172425	-0.113414
ZFAS1	0.510645	7.28185	6.24555	8.75047e-10	2.46891e-09	11.1277
NT5C2	0.510702	5.49525	7.89872	1.67184e-14	6.49183e-14	21.7833
CRISPLD2	0.510796	4.20375	7.25237	1.4838e-12	5.09799e-12	17.3735
NEXN	0.510858	3.01271	4.71635	3.0845e-06	6.25485e-06	3.21173
TBXAS1	0.510891	5.52881	7.44149	4.11741e-13	1.47437e-12	18.6325
HIPK1	0.511563	5.84513	7.26231	1.38801e-12	4.78554e-12	17.439
ANKRD13D	0.512092	4.72502	8.20843	1.75828e-15	7.30005e-15	24.0013
MAOB	0.512337	2.5576	5.10066	4.74139e-07	1.04459e-06	5.01441
DTNBP1	0.512442	4.36426	7.60079	1.37117e-13	5.05495e-13	19.7131
TBCA	0.512541	7.33741	5.60246	3.42071e-08	8.374e-08	7.55936
TDRD7	0.51278	5.69401	4.32004	1.8673e-05	3.48278e-05	1.48897
RNF167	0.513231	4.17121	6.67554	6.2991e-11	1.93081e-10	13.6993
DEPDC1	0.513232	2.58845	4.89334	1.32225e-06	2.78481e-06	4.02592
CLTB	0.51327	5.33901	6.79016	3.05031e-11	9.55683e-11	14.4092
AKR1C1	0.513378	2.43204	4.20692	3.04627e-05	5.54923e-05	1.02298
CDKN1A	0.513419	4.8071	5.07137	5.49269e-07	1.20037e-06	4.87248
ORC4	0.513445	4.81685	7.4363	4.2663e-13	1.52567e-12	18.5976
IL10	0.513754	2.55312	8.1166	3.45186e-15	1.39891e-14	23.3367
SLC16A6	0.514	3.96067	6.39719	3.5162e-10	1.01991e-09	12.0179
RRBP1	0.515915	3.25051	6.507	1.79694e-10	5.30289e-10	12.6739
ZDHHC17	0.516381	3.58596	6.17852	1.30195e-09	3.61148e-09	10.74
ETV6	0.516662	4.79762	6.04079	2.91332e-09	7.84471e-09	9.95486
SYTL4	0.516774	3.11938	6.15185	1.52351e-09	4.20564e-09	10.5868
SLMAP	0.517219	4.4671	7.28381	1.2011e-12	4.16357e-12	17.581
C2orf69	0.51752	5.0304	5.04943	6.12944e-07	1.33361e-06	4.76667
FLCN	0.517572	4.33355	3.73523	0.000208156	0.000343248	-0.794646
CGRRF1	0.518237	3.11946	8.01021	7.48743e-15	2.97551e-14	22.5741
SWT1	0.518441	3.36551	8.21127	1.72187e-15	7.16016e-15	24.0219
RO60	0.518608	5.04855	9.91868	2.30924e-21	1.34215e-20	37.3779
MYBL2	0.519687	2.99201	6.51638	1.6961e-10	5.02169e-10	12.7304
HOOK3	0.51976	4.15591	6.57774	1.16034e-10	3.48005e-10	13.1016
PLPPR2	0.52015	5.33946	6.3458	4.79888e-10	1.37871e-09	11.7141
CLVS1	0.521068	2.28769	6.09951	2.07035e-09	5.64342e-09	10.2878
PLP2	0.521473	10.3077	5.78031	1.28265e-08	3.25977e-08	8.51222
GTPBP1	0.521723	3.52266	9.7331	1.0934e-20	6.10334e-20	35.8394
DMTN	0.521773	5.6274	2.84592	0.00460204	0.00645785	-3.65992
BEX3	0.523039	7.53561	2.97103	0.00310453	0.00446258	-3.30193
TPX2	0.524109	2.72791	4.89427	1.31629e-06	2.77386e-06	4.03027
ATF7	0.52465	3.10789	10.0814	5.81171e-22	3.49378e-21	38.7434
GNB4	0.524956	4.29207	5.90352	6.40518e-09	1.67166e-08	9.18769
TRIM58	0.525344	8.31134	2.17878	0.0297936	0.0377224	-5.31532
DHX34	0.525397	3.5408	4.99298	8.11313e-07	1.74632e-06	4.49635
ALAS1	0.525764	5.31528	5.45985	7.37405e-08	1.74956e-07	6.81438
CDS2	0.525813	5.80967	5.0948	4.88341e-07	1.07392e-06	4.98593
SUSD1	0.525976	5.1227	7.26421	1.37041e-12	4.72633e-12	17.4515
CATSPER1	0.526033	3.32588	6.12045	1.83172e-09	5.02069e-09	10.4071
SIGLEC14	0.526295	5.70791	5.06457	5.68297e-07	1.23995e-06	4.83963
SNX4	0.527085	3.39034	5.37361	1.16398e-07	2.7078e-07	6.3722
DCTN4	0.52788	4.04412	11.3241	9.71317e-27	7.50042e-26	49.6421
PRICKLE3	0.528067	3.97105	8.91703	8.01211e-18	3.8119e-17	29.3193
LDLRAD3	0.528343	3.76182	7.12583	3.44824e-12	1.15157e-11	16.5459
JAZF1	0.528605	6.20004	3.47881	0.000545654	0.000859447	-1.69688
SLC6A6	0.528631	5.05128	8.83228	1.55294e-17	7.2486e-17	28.666
TM4SF1	0.529068	3.90809	6.84101	2.20434e-11	6.96725e-11	14.7273
COL9A3	0.529077	3.02214	4.53473	7.15769e-06	1.39668e-05	2.40487
PDGFA	0.529127	3.07868	5.16371	3.44659e-07	7.71061e-07	5.32236
PTMS	0.52913	4.77945	4.81828	1.89984e-06	3.94239e-06	3.67729
AGAP2	0.529776	3.67659	7.58375	1.54357e-13	5.67317e-13	19.5967
WDR41	0.529864	3.52892	7.61474	1.24422e-13	4.60414e-13	19.8087
MARCHF3	0.53062	3.28809	5.09221	4.94746e-07	1.08646e-06	4.97336
KRTAP6-1	0.532854	6.27365	6.06951	2.46588e-09	6.68299e-09	10.1173
ABCA13	0.53353	2.65994	3.91703	0.000101535	0.000173219	-0.118194
[truncated: 1,470 more rows]
