# Supplementary material for: Predicting the prognosis in patients with sepsis by a pyroptosis-related gene signature
Source: Front Immunol. 2022 Dec 21;13:1110602. doi: 10.3389/fimmu.2022.1110602 (PMC9811195; doi:10.3389/fimmu.2022.1110602)
Supplement: Supplementary file 5 [file Table_3.xlsx]

## Sheet: Sheet 1
Gene	logFC	AveExpr	t	P.Value	adj.P.Val	B
OASL	-1.17542	5.01287	-7.61545	1.40349e-13	2.19247e-12	20.2277
IFIT3	-1.17211	6.08227	-5.82884	1.02384e-08	6.00694e-08	9.35108
GBP1	-1.16219	6.0383	-6.80218	3.06927e-11	3.00478e-10	14.9807
GBP5	-1.09919	5.76817	-6.91045	1.53943e-11	1.60399e-10	15.6516
MX1	-1.06135	6.36734	-5.89884	6.90694e-09	4.21758e-08	9.7312
EPSTI1	-1.0524	5.94467	-5.11379	4.56702e-07	1.88676e-06	5.69705
AIM2	-1.00281	7.28914	-10.3937	5.79008e-23	1.01392e-20	41.3925
IFIT2	-0.980528	5.112	-5.83709	9.77624e-09	5.77165e-08	9.39568
PILRA	-0.9696	7.24722	-10.1838	3.45471e-22	5.19401e-20	39.6387
IFIT1	-0.950101	4.8562	-4.28265	2.23065e-05	6.4668e-05	1.99271
CASP5	-0.946826	4.04212	-8.48713	2.64149e-16	7.6273e-15	26.3592
IFIH1	-0.917961	4.98025	-6.37773	4.22331e-10	3.31065e-09	12.4357
CX3CR1	-0.906694	7.84453	-7.58039	1.78744e-13	2.74875e-12	19.9918
XAF1	-0.892256	4.72295	-6.32448	5.8125e-10	4.45351e-09	12.1261
ABCA1	-0.872109	6.38197	-7.458	4.13007e-13	5.96279e-12	19.175
PLAAT4	-0.869328	5.75823	-7.28145	1.3574e-12	1.77344e-11	18.0154
GBP2	-0.867117	8.32271	-10.6481	6.44713e-24	1.37248e-21	43.5484
BTN3A2	-0.841415	5.33572	-9.50897	9.20643e-20	6.98981e-18	34.1585
SCO2	-0.838315	5.87031	-9.86667	4.91758e-21	5.47462e-19	37.0323
OAS3	-0.835324	4.08716	-4.88217	1.43001e-06	5.28597e-06	4.60491
PI3	-0.829847	7.22227	-4.24794	2.59111e-05	7.38946e-05	1.85111
DPEP2	-0.82468	7.11952	-7.43775	4.73907e-13	6.73536e-12	19.0409
IFI6	-0.811378	6.38031	-4.60359	5.32127e-06	1.7433e-05	3.35217
DDX58	-0.803345	4.84497	-7.20898	2.19808e-12	2.74621e-11	17.5459
FGL2	-0.791536	7.9829	-8.21614	1.95972e-15	4.56581e-14	24.3993
KRT23	-0.788813	6.53049	-5.7669	1.4458e-08	8.19688e-08	9.01801
HAL	-0.785296	5.18786	-6.85586	2.18239e-11	2.21028e-10	15.3122
GZMH	-0.783268	6.03461	-4.67773	3.7746e-06	1.27507e-05	3.67904
HSPA6	-0.778373	7.27595	-10.3654	7.37951e-23	1.27173e-20	41.1543
GIMAP4	-0.772126	7.32053	-8.4413	3.71936e-16	1.04886e-14	26.0244
P2RY14	-0.771048	3.44241	-5.19559	3.0201e-07	1.29551e-06	6.09356
DDX60	-0.76965	4.36764	-4.89574	1.33919e-06	4.98784e-06	4.6676
HERC5	-0.76826	4.76883	-5.01956	7.30495e-07	2.88925e-06	5.24723
CFD	-0.768162	6.86003	-5.23036	2.52901e-07	1.10182e-06	6.26382
LYSMD2	-0.754345	6.01923	-7.77828	4.51552e-14	7.73265e-13	21.3344
CD3G	-0.754228	4.54869	-7.73268	6.21467e-14	1.04124e-12	21.0226
OAS1	-0.749006	5.13208	-5.77032	1.41867e-08	8.06414e-08	9.03628
RBP7	-0.745212	5.40137	-6.23485	9.90267e-10	7.2841e-09	11.61
IL1B	-0.73841	6.73601	-7.12582	3.80458e-12	4.55919e-11	17.0117
LCK	-0.736911	3.86021	-9.45246	1.45296e-19	9.98407e-18	33.7111
ST6GALNAC2	-0.736557	4.78616	-7.87888	2.22095e-14	4.06624e-13	22.0272
PSMB9	-0.716875	6.84953	-9.92394	3.0564e-21	3.60688e-19	37.499
SERPING1	-0.711149	3.27269	-5.11538	4.53079e-07	1.87322e-06	5.70468
DGLUCY	-0.711103	4.28355	-9.18216	1.25657e-18	6.52756e-17	31.5963
LPAR2	-0.708478	7.24203	-9.36929	2.8346e-19	1.81031e-17	33.0558
KREMEN1	-0.706034	6.17515	-8.66182	7.08121e-17	2.3876e-15	27.6475
BTN3A3	-0.705268	3.53691	-10.929	5.50555e-25	1.49434e-22	45.9656
HLA-DMA	-0.705185	5.67928	-7.5806	1.78477e-13	2.74854e-12	19.9933
ASPRV1	-0.704034	4.6534	-7.16011	3.03612e-12	3.69542e-11	17.2313
ZBP1	-0.696592	3.44612	-7.51144	2.86866e-13	4.27229e-12	19.5304
FCGR3B	-0.696561	11.5197	-6.69154	6.15795e-11	5.68028e-10	14.3042
IRF7	-0.695234	6.96418	-7.57064	1.91144e-13	2.93529e-12	19.9264
ADA2	-0.694616	5.97204	-6.48507	2.20403e-10	1.82248e-09	13.0664
BCL11B	-0.693643	3.68699	-7.78947	4.17419e-14	7.19942e-13	21.4111
UBE2L6	-0.687681	8.51055	-6.68329	6.48384e-11	5.94051e-10	14.2541
DHRS12	-0.687514	4.71704	-9.1089	2.23842e-18	1.08011e-16	31.0305
CCR7	-0.68736	6.12374	-5.95615	4.99001e-09	3.13521e-08	10.0453
CXCR2	-0.683711	10.0522	-8.58421	1.27387e-16	4.03218e-15	27.0728
HLA-DRB1	-0.68303	7.99133	-7.04334	6.5238e-12	7.41664e-11	16.4868
TAP2	-0.674702	5.12473	-7.76192	5.06438e-14	8.60469e-13	21.2224
MAML2	-0.663823	5.36309	-9.08254	2.75331e-18	1.30063e-16	30.8276
TRIM56	-0.661785	6.13825	-11.2078	4.61218e-26	1.66915e-23	48.4025
CREB5	-0.659314	8.33099	-9.7937	8.99057e-21	9.12249e-19	36.4403
PARP14	-0.657797	4.66206	-6.724	5.02499e-11	4.72349e-10	14.5017
ADGRE3	-0.653665	5.27984	-4.98655	8.59659e-07	3.3549e-06	5.09143
AKNA	-0.65243	7.15098	-12.7274	3.4658e-32	9.40705e-29	62.2702
CEP19	-0.6514	5.90641	-8.18091	2.53422e-15	5.73209e-14	24.148
TAP1	-0.648841	7.9096	-8.33851	7.97409e-16	2.05641e-14	25.2785
MYLIP	-0.647283	5.81952	-8.30598	1.0137e-15	2.54763e-14	25.0438
IRF1	-0.646669	7.29826	-9.15428	1.56599e-18	7.8713e-17	31.3805
IFITM3	-0.646556	9.89372	-6.83693	2.46194e-11	2.46807e-10	15.1951
GIMAP7	-0.645774	6.98115	-8.18674	2.4287e-15	5.53959e-14	24.1895
POLB	-0.643807	4.5872	-6.68547	6.396e-11	5.87391e-10	14.2673
PARP9	-0.643468	5.98819	-8.81667	2.16998e-17	8.35444e-16	28.8054
MME	-0.642896	4.53815	-6.19428	1.25778e-09	9.03155e-09	11.3784
CPVL	-0.639249	6.68841	-4.98906	8.49117e-07	3.31972e-06	5.10323
IFI44L	-0.634817	3.54332	-3.90274	0.000108672	0.000272232	0.501418
GPR18	-0.633351	4.06088	-8.7256	4.35826e-17	1.56681e-15	28.1227
SIGLEC7	-0.633013	5.68895	-8.90763	1.07594e-17	4.52769e-16	29.4925
KCNJ2	-0.631533	8.53759	-8.42592	4.17059e-16	1.15081e-14	25.9124
LY86	-0.630372	5.57038	-6.23849	9.69183e-10	7.13869e-09	11.6308
SP110	-0.625483	7.68276	-11.8595	1.2253e-28	1.08437e-25	54.2332
IL7R	-0.616667	5.9721	-5.60567	3.5001e-08	1.82695e-07	8.16554
IFI44	-0.613394	4.19185	-3.58381	0.000373137	0.000834771	-0.650045
PRKD2	-0.608286	5.61052	-9.05126	3.51802e-18	1.62533e-16	30.5875
ISG15	-0.606037	5.39009	-3.61659	0.000330037	0.000746658	-0.53597
CD74	-0.6032	6.54768	-7.82471	3.25715e-14	5.75007e-13	21.6533
HVCN1	-0.603027	5.5707	-7.0884	4.86227e-12	5.64596e-11	16.7729
STAT1	-0.60208	6.60253	-5.9551	5.02004e-09	3.15044e-08	10.0395
RTP4	-0.600024	3.37911	-4.98261	8.76467e-07	3.41068e-06	5.0729
CD2	-0.598062	5.38695	-5.37733	1.18161e-07	5.57285e-07	6.99466
SAMD9L	-0.59719	5.14777	-5.19328	3.05572e-07	1.3082e-06	6.08231
IFI16	-0.596747	8.86295	-10.6153	8.57519e-24	1.7904e-21	43.2682
CD14	-0.595208	9.20455	-8.3317	8.38545e-16	2.15227e-14	25.2293
GZMK	-0.594456	4.22223	-4.55799	6.55746e-06	2.11447e-05	3.15354
TNFSF10	-0.591724	9.51079	-11.8532	1.2984e-28	1.08437e-25	54.1762
KCNJ15	-0.590735	8.01694	-8.79008	2.66145e-17	1.00331e-15	28.6055
CD3D	-0.588589	4.78863	-6.35218	4.9242e-10	3.83516e-09	12.2869
FFAR2	-0.588316	9.99207	-8.93554	8.66699e-18	3.73403e-16	29.7043
LTB	-0.58724	8.19722	-9.21399	9.76821e-19	5.27629e-17	31.8431
FCGR2B	-0.583885	4.14355	-7.64933	1.11014e-13	1.76986e-12	20.4565
TRANK1	-0.583461	3.22967	-8.60616	1.07936e-16	3.52969e-15	27.235
AOAH	-0.581795	7.64498	-9.44577	1.53338e-19	1.04704e-17	33.6582
ABCA7	-0.580128	4.68134	-7.66204	1.01645e-13	1.63007e-12	20.5425
TIAM1	-0.579131	3.7503	-7.8405	2.91374e-14	5.22021e-13	21.7621
GPR155	-0.576043	4.80502	-9.12814	1.92406e-18	9.45225e-17	31.1788
TNFRSF10C	-0.574999	7.53943	-8.09047	4.88464e-15	1.03579e-13	23.5066
GZMB	-0.574688	5.57167	-4.33346	1.78818e-05	5.29001e-05	2.2019
CDK5RAP2	-0.573085	6.02997	-5.2527	2.25533e-07	9.9134e-07	6.37374
CCR1	-0.5728	7.03033	-6.88363	1.82784e-11	1.8846e-10	15.4846
SH2D3C	-0.569503	5.66939	-9.5912	4.72389e-20	3.94518e-18	34.8129
PTPRCAP	-0.56161	5.03197	-6.6233	9.4187e-11	8.375e-10	13.8915
USF1	-0.557614	5.16822	-9.84628	5.82205e-21	6.25841e-19	36.8666
IFIT5	-0.556323	3.7925	-5.0217	7.22822e-07	2.86315e-06	5.25733
APOL6	-0.552876	4.44352	-6.46782	2.44831e-10	2.01069e-09	12.9644
TNFRSF10B	-0.546198	6.02678	-8.10075	4.5347e-15	9.69158e-14	23.5793
HLA-DPA1	-0.545931	8.23877	-5.86683	8.27314e-09	4.97051e-08	9.55688
CAMK1D	-0.542629	5.23193	-5.76825	1.43503e-08	8.14435e-08	9.02522
ANPEP	-0.542036	7.21451	-6.11766	1.96902e-09	1.35731e-08	10.9446
FAM117B	-0.541302	4.3677	-6.1406	1.7225e-09	1.20342e-08	11.074
SECTM1	-0.540806	5.63737	-9.15098	1.60726e-18	8.04151e-17	31.3551
PPTC7	-0.540282	6.14364	-7.83837	2.95777e-14	5.28034e-13	21.7474
PLEKHO1	-0.539829	6.48113	-7.02938	7.14411e-12	8.07954e-11	16.3984
GPR171	-0.538283	5.81503	-5.00978	7.66653e-07	3.02345e-06	5.20099
GBP3	-0.537874	3.1799	-5.24514	2.34454e-07	1.02723e-06	6.33651
ZDHHC18	-0.537832	6.6721	-7.79125	4.12231e-14	7.12675e-13	21.4233
TMEM140	-0.533028	6.22983	-6.18521	1.32661e-09	9.48813e-09	11.3268
CCR3	-0.532798	3.73233	-5.65863	2.62384e-08	1.40468e-07	8.44323
ARAP3	-0.530925	4.15639	-7.72335	6.63326e-14	1.10456e-12	20.959
ABCG1	-0.530481	3.83778	-6.37621	4.26225e-10	3.33876e-09	12.4268
GIMAP6	-0.530455	5.66415	-7.16797	2.88276e-12	3.52853e-11	17.2818
PARP12	-0.527282	5.61176	-4.97303	9.18711e-07	3.55342e-06	5.02787
TRIM21	-0.525645	6.69481	-8.84602	1.73138e-17	6.88555e-16	29.0266
BTN3A1	-0.524534	4.92224	-7.80513	3.7389e-14	6.55788e-13	21.5186
KPNB1	-0.522889	8.34678	-12.8172	1.46492e-32	5.30155e-29	63.1175
PSMB10	-0.521638	7.29725	-9.81214	7.72066e-21	7.96384e-19	36.5897
RCBTB2	-0.521553	4.24333	-7.91542	1.7135e-14	3.25805e-13	22.2805
TREM1	-0.521251	7.93944	-4.63806	4.5387e-06	1.50647e-05	3.50353
CXCR1	-0.52105	9.75534	-8.265	1.37018e-15	3.33544e-14	24.7492
MX2	-0.520355	6.24408	-7.61434	1.41426e-13	2.20613e-12	20.2202
PEPD	-0.518534	4.43135	-7.71972	6.80337e-14	1.1277e-12	20.9343
SLC7A7	-0.518194	6.5555	-5.77202	1.40531e-08	8.00498e-08	9.04541
ATP2B4	-0.518119	6.78077	-8.2908	1.13355e-15	2.80981e-14	24.9345
PCED1B	-0.516134	4.03539	-7.01722	7.731e-12	8.66208e-11	16.3216
SMARCD3	-0.515881	6.39285	-6.1316	1.81541e-09	1.26103e-08	11.0232
FCGR3A	-0.515442	8.47859	-6.22078	1.07602e-09	7.84047e-09	11.5295
IGF2R	-0.514461	8.00413	-7.62268	1.33506e-13	2.09765e-12	20.2765
CST3	-0.51221	6.83758	-6.49034	2.13437e-10	1.77298e-09	13.0975
SIPA1L1	-0.511902	4.32899	-7.6309	1.26123e-13	1.98739e-12	20.332
NAGK	-0.510472	8.14514	-9.26918	6.30278e-19	3.67899e-17	32.2725
SLC46A3	-0.509075	5.86528	-8.28903	1.14838e-15	2.83362e-14	24.9218
DAPP1	-0.507577	6.42466	-8.22439	1.84494e-15	4.33836e-14	24.4583
SULF2	-0.506462	6.37885	-3.60743	0.000341584	0.000770374	-0.567943
RFX1	-0.506322	6.00687	-9.5218	8.29794e-20	6.52831e-18	34.2604
IRF9	-0.505362	7.28479	-8.98269	6.00788e-18	2.68426e-16	30.0632
MYO1F	-0.504494	8.45043	-10.4203	4.60856e-23	8.48053e-21	41.6166
LILRA2	-0.504151	6.60644	-8.0571	6.2148e-15	1.29081e-13	23.2713
RERE	-0.503857	4.70951	-10.0867	7.83252e-22	1.06297e-19	38.8352
LINC01000	-0.503725	6.33715	-7.95656	1.27809e-14	2.49124e-13	22.5669
GBP4	-0.50328	2.94307	-4.85779	1.60843e-06	5.86588e-06	4.4926
ZNF652	-0.501335	5.10725	-8.74568	3.73882e-17	1.37601e-15	28.2728
ZNF573	-0.500836	3.30917	-9.117	2.10038e-18	1.01803e-16	31.0928
CPPED1	-0.500636	7.5929	-7.82065	3.35164e-14	5.90726e-13	21.6254
RBM3	0.500524	7.75996	5.70606	2.02324e-08	1.10885e-07	8.69385
OLAH	0.500962	5.03675	3.04237	0.00247553	0.00472518	-2.39083
ZWINT	0.500965	3.33356	5.40473	1.02338e-07	4.89681e-07	7.13287
PCLAF	0.501038	3.17011	8.23363	1.7243e-15	4.0875e-14	24.5244
KBTBD6	0.501276	3.1584	6.49806	2.03606e-10	1.70174e-09	13.1433
TFR2	0.503862	2.6738	7.34338	8.96437e-13	1.20602e-11	18.4197
PHOSPHO1	0.50456	5.60463	4.9127	1.23343e-06	4.64492e-06	4.74622
FSTL1	0.504728	4.37647	5.19174	3.07976e-07	1.31797e-06	6.0748
RNF10	0.505549	9.78036	8.86098	1.54286e-17	6.27372e-16	29.1394
TFF3	0.507061	4.16288	4.48357	9.18732e-06	2.87206e-05	2.83321
ARL6IP1	0.50731	6.00086	8.61147	1.03692e-16	3.42083e-15	27.2743
MPIG6B	0.508858	6.54919	4.07132	5.46482e-05	0.000145849	1.14723
FAXDC2	0.510111	4.4788	6.49373	2.09066e-10	1.74067e-09	13.1176
GNA12	0.510249	3.7356	8.58213	1.29407e-16	4.07237e-15	27.0574
PPOX	0.510763	3.77386	6.72428	5.01614e-11	4.71926e-10	14.5034
IDI1	0.510856	6.13725	3.80196	0.000162009	0.00039192	0.127555
RGL4	0.511267	9.03269	5.00943	7.67997e-07	3.02765e-06	5.19931
PGM2L1	0.51351	3.81575	9.28673	5.4812e-19	3.25188e-17	32.4094
CCS	0.513978	5.47556	7.93822	1.4567e-14	2.79918e-13	22.4391
PSME4	0.515063	4.97713	8.61725	9.92591e-17	3.29558e-15	27.317
ELOF1	0.515796	7.46231	7.23307	1.87344e-12	2.37063e-11	17.7015
ANKH	0.516535	4.0807	6.49483	2.07661e-10	1.7303e-09	13.1242
BCAS1	0.517065	6.43084	5.75383	1.55441e-08	8.74416e-08	8.94812
KIF11	0.518237	3.1443	6.40841	3.51002e-10	2.78977e-09	12.6151
HDGF	0.519306	6.65402	7.88145	2.18088e-14	3.99962e-13	22.045
SUCNR1	0.519564	3.45784	6.06316	2.70088e-09	1.80147e-08	10.6388
CSGALNACT2	0.520434	8.15668	4.93312	1.11672e-06	4.24368e-06	4.84123
PPP1CB	0.520581	6.12424	8.54984	1.65029e-16	4.97699e-15	26.8195
FRMD4A	0.520926	2.94006	7.85204	2.68552e-14	4.84331e-13	21.8417
SCP2	0.521613	6.3569	9.56814	5.69835e-20	4.5987e-18	34.6289
TK1	0.521689	3.24552	10.6502	6.33263e-24	1.37248e-21	43.566
CARM1	0.522926	7.51236	5.19341	3.05377e-07	1.30788e-06	6.08293
CKS2	0.525862	3.31617	5.7781	1.35869e-08	7.75567e-08	9.07797
C2orf88	0.527608	6.03139	5.5762	4.10483e-08	2.12321e-07	8.01201
KLF3	0.530409	5.02804	9.5316	7.66476e-20	6.11885e-18	34.3382
ZNF23	0.530746	2.80407	7.41639	5.47745e-13	7.68669e-12	18.8998
RILP	0.533784	5.84489	5.58166	3.98562e-08	2.06351e-07	8.0404
DDB1	0.53386	4.68554	7.94466	1.39134e-14	2.68309e-13	22.4839
CUL4A	0.535169	4.18885	8.83773	1.84557e-17	7.23371e-16	28.964
SHARPIN	0.535576	4.97624	7.261	1.55576e-12	1.99656e-11	17.8825
PRTN3	0.537003	2.66197	5.85494	8.84513e-09	5.26816e-08	9.49232
SAMSN1	0.537857	8.7943	5.09853	4.93039e-07	2.0215e-06	5.62369
PTX3	0.537978	3.45224	5.86464	8.37581e-09	5.02409e-08	9.54497
RFESD	0.539121	2.6447	7.87836	2.2292e-14	4.07448e-13	22.0236
DAP	0.539902	5.87139	9.46653	1.2971e-19	9.14456e-18	33.8223
AZIN1	0.540142	6.36604	8.19518	2.28374e-15	5.25308e-14	24.2497
CITED2	0.540233	4.39415	8.4152	4.51685e-16	1.23251e-14	25.8344
DNAJB2	0.540278	4.85466	7.05705	5.96657e-12	6.81884e-11	16.5737
MICAL2	0.540643	5.13081	7.07484	5.31259e-12	6.12952e-11	16.6867
SFXN1	0.541121	3.65628	6.63032	9.01732e-11	8.03785e-10	13.9338
RHD	0.541803	2.87234	7.08724	4.89929e-12	5.68286e-11	16.7655
GP9	0.541814	5.36605	5.17059	3.42893e-07	1.44912e-06	5.9718
CLEC4D	0.54432	7.57111	4.43513	1.14138e-05	3.4976e-05	2.62731
LRRC8A	0.546411	5.30269	7.48561	3.42206e-13	5.01395e-12	19.3584
UBAC1	0.546751	6.50427	9.36941	2.8317e-19	1.81031e-17	33.0568
ZDHHC19	0.54835	6.80718	3.19218	0.00150445	0.00300033	-1.9364
SMPDL3A	0.548412	6.42639	3.91842	0.000102049	0.000256945	0.560383
CREG1	0.549693	7.45301	8.21217	2.01741e-15	4.69016e-14	24.3709
RRM2	0.550916	3.54423	6.2243	1.05394e-09	7.71583e-09	11.5496
SLC51A	0.55102	4.08402	5.68559	2.26396e-08	1.23022e-07	8.58545
RAB13	0.551899	4.32235	8.93397	8.77302e-18	3.76148e-16	29.6924
SUSD3	0.555911	5.93852	6.79504	3.21122e-11	3.13527e-10	14.9368
CHPT1	0.556646	9.04086	8.42902	4.07556e-16	1.13457e-14	25.935
MCOLN1	0.556803	6.13154	7.44484	4.51648e-13	6.46053e-12	19.0879
GID4	0.557321	3.77597	9.2428	7.77294e-19	4.35004e-17	32.067
HPS1	0.557576	4.44953	8.41516	4.51818e-16	1.23251e-14	25.8341
KAT2B	0.55903	4.6977	8.59558	1.16917e-16	3.77787e-15	27.1568
CYB5A	0.559224	3.76252	8.38303	5.73586e-16	1.5226e-14	25.6007
TMEM86B	0.56007	4.23241	6.12926	1.84035e-09	1.27672e-08	11.01
CLINT1	0.561627	5.57717	7.16213	2.99605e-12	3.65896e-11	17.2443
GPI	0.563395	6.79515	7.09974	4.5143e-12	5.29857e-11	16.8452
FAR2	0.56447	5.9651	6.27497	7.80723e-10	5.82965e-09	11.8403
NME4	0.566339	4.20877	6.93118	1.34767e-11	1.42055e-10	15.781
BLVRB	0.568854	9.25468	6.29611	6.88471e-10	5.1891e-09	11.9621
PA2G4	0.571294	7.14572	6.47583	2.33172e-10	1.92221e-09	13.0118
CCNB2	0.571717	3.88258	6.44805	2.76099e-10	2.23869e-09	12.8478
ZDHHC2	0.573184	5.55897	9.83662	6.30683e-21	6.64789e-19	36.7882
ITLN1	0.574025	2.92665	7.21785	2.07265e-12	2.59847e-11	17.6031
ALDH5A1	0.574068	3.16962	7.5104	2.88918e-13	4.29696e-12	19.5235
DYRK3	0.57516	2.93488	8.96645	6.81733e-18	3.00877e-16	29.9394
SLC25A40	0.575408	5.52487	6.15825	1.55374e-09	1.09468e-08	11.1738
TGM2	0.575499	3.42752	9.23495	8.27286e-19	4.52802e-17	32.0059
MINPP1	0.576124	4.19424	6.64092	8.44286e-11	7.56929e-10	13.9977
RMND5A	0.576522	4.90357	8.93862	8.4623e-18	3.66037e-16	29.7277
PIP5K1B	0.577079	3.40157	8.58222	1.29315e-16	4.07237e-15	27.0581
HAGH	0.580149	8.22323	6.32711	5.72189e-10	4.39339e-09	12.1414
UBQLN1	0.581281	5.91968	11.3463	1.3283e-26	6.06373e-24	49.626
PDCD10	0.582526	6.76365	8.30389	1.02944e-15	2.57526e-14	25.0287
FHDC1	0.58495	3.05268	6.69086	6.18404e-11	5.6995e-10	14.3001
PRC1	0.585198	3.04282	7.20252	2.29419e-12	2.85643e-11	17.5042
NFIX	0.58649	4.31411	7.90922	1.79068e-14	3.38111e-13	22.2375
TUBG1	0.59043	4.57633	8.24276	1.6128e-15	3.86537e-14	24.5898
RANBP10	0.595524	3.58806	10.3021	1.26622e-22	2.02167e-20	40.6242
PFKFB2	0.599588	4.23595	5.4229	9.29989e-08	4.47954e-07	7.22489
ANP32B	0.601311	7.96595	9.51018	9.11623e-20	6.98981e-18	34.1681
H1-2	0.601939	7.28906	6.59038	1.15474e-10	1.01024e-09	13.6937
AMFR	0.603574	5.93637	8.04813	6.62953e-15	1.37099e-13	23.2082
DCK	0.603964	4.29782	8.57028	1.41494e-16	4.37669e-15	26.9701
HBQ1	0.605155	8.86402	5.49224	6.43908e-08	3.19074e-07	7.57855
TESC	0.605472	9.22602	9.03522	3.98814e-18	1.83471e-16	30.4646
FAM104B	0.607013	5.00399	7.96883	1.17085e-14	2.29872e-13	22.6525
BABAM1	0.607063	6.62808	8.48726	2.63885e-16	7.6273e-15	26.3602
FAM104A	0.607213	5.49328	9.49919	9.96409e-20	7.4096e-18	34.0809
TYMS	0.60783	4.15088	6.84855	2.28646e-11	2.30279e-10	15.2669
TBC1D22B	0.608927	4.24878	9.78989	9.277e-21	9.32596e-19	36.4095
STK11	0.609233	4.57824	7.98729	1.02604e-14	2.03279e-13	22.7815
GATA1	0.611508	4.55563	8.23969	1.64955e-15	3.92744e-14	24.5677
MPC2	0.611928	5.32432	13.2103	3.25713e-34	3.53626e-30	66.8627
RNF123	0.613332	4.05874	8.42717	4.13206e-16	1.14736e-14	25.9215
OLR1	0.614047	3.08649	4.66213	4.05902e-06	1.36225e-05	3.60987
EIF1AY	0.615946	4.58976	2.97127	0.00311416	0.00582337	-2.59914
IRX5	0.617755	6.78925	4.98081	8.84263e-07	3.43732e-06	5.06443
B4GALT3	0.618091	6.16179	7.37418	7.28544e-13	9.93694e-12	18.6218
EPB41	0.618178	4.69821	8.11212	4.17649e-15	9.0327e-14	23.6597
TERF2IP	0.618256	8.56045	10.0674	9.21176e-22	1.21966e-19	38.676
GPR84	0.619409	7.09869	3.73651	0.000208988	0.000493364	-0.110294
UROD	0.62057	5.3365	10.6127	8.76935e-24	1.79639e-21	43.2462
CDC34	0.620798	7.72254	7.38672	6.69462e-13	9.24726e-12	18.7042
DAAM2	0.621332	5.04263	4.23738	2.71135e-05	7.71412e-05	1.80825
SERPINB10	0.622345	2.7646	8.55489	1.58879e-16	4.85902e-15	26.8567
GCLC	0.623557	3.05879	9.63319	3.35516e-20	2.93766e-18	35.1484
ACKR1	0.624914	3.51881	7.48482	3.44062e-13	5.03435e-12	19.3531
USP12	0.625674	3.76039	10.3986	5.54977e-23	1.00423e-20	41.4341
FAM117A	0.625744	5.62423	8.5	2.39883e-16	7.03895e-15	26.4535
MAF1	0.625749	5.4965	8.02498	7.83051e-15	1.58316e-13	23.0455
NPRL3	0.628351	5.75234	5.74953	1.59187e-08	8.92712e-08	8.92514
PBX1	0.630159	3.70439	8.58131	1.30209e-16	4.08579e-15	27.0514
MPP1	0.630313	9.36265	9.32421	4.06505e-19	2.53645e-17	32.7024
CD9	0.631138	5.61882	6.87696	1.90751e-11	1.9593e-10	15.4431
ACP1	0.631258	6.0032	7.9274	1.57347e-14	3.0076e-13	22.3638
AZU1	0.633332	3.5819	6.13968	1.73179e-09	1.20836e-08	11.0688
FKBP8	0.633774	5.98178	6.07079	2.58432e-09	1.73519e-08	10.6815
SPTA1	0.634427	2.8257	8.36794	6.41417e-16	1.68209e-14	25.4914
PF4V1	0.634935	5.66523	5.84238	9.4911e-09	5.61859e-08	9.42426
PDZK1IP1	0.635659	7.38646	4.83039	1.83457e-06	6.59317e-06	4.367
SEC62	0.635802	5.809	11.3006	2.00544e-26	8.52205e-24	49.2211
CHIT1	0.636804	3.6908	4.76225	2.53771e-06	8.84207e-06	4.05743
SELENOK	0.639125	8.0116	9.50908	9.19827e-20	6.98981e-18	34.1594
TFDP2	0.639403	3.18443	10.5142	2.05613e-23	3.98632e-21	42.4092
FOXO3	0.63959	7.98244	7.79575	3.99396e-14	6.93799e-13	21.4542
TSPAN2	0.641847	5.9489	8.42558	4.18118e-16	1.15081e-14	25.91
POLR1D	0.64316	6.47734	8.67747	6.28768e-17	2.15348e-15	27.7639
RAB2B	0.643618	5.24594	8.40849	4.74804e-16	1.28803e-14	25.7856
MOSPD1	0.64936	3.46148	10.3945	5.74857e-23	1.01392e-20	41.3996
ZER1	0.649449	5.82655	7.29472	1.24214e-12	1.63268e-11	18.1018
VTI1B	0.653191	5.455	9.33844	3.62834e-19	2.27705e-17	32.8138
DNAJA4	0.653199	4.35799	7.44839	4.40892e-13	6.32334e-12	19.1113
PSMF1	0.654718	5.15034	8.66583	6.86921e-17	2.32333e-15	27.6773
CLIC2	0.654965	2.91571	9.76962	1.09638e-20	1.07238e-18	36.2456
ST6GALNAC4	0.656593	4.81344	6.75548	4.12241e-11	3.94335e-10	14.6941
NEDD4L	0.66187	3.41206	8.8867	1.26494e-17	5.24177e-16	29.334
ADIPOR1	0.66214	9.51877	8.01561	8.37535e-15	1.68704e-13	22.9798
RAP2A	0.662844	4.19074	9.7165	1.69674e-20	1.63022e-18	35.8172
POC1B	0.66385	5.24161	9.26513	6.50918e-19	3.77915e-17	32.2409
THBS1	0.666265	4.46728	7.60191	1.54105e-13	2.39017e-12	20.1365
SMIM24	0.667352	4.19677	6.00453	3.78491e-09	2.44019e-08	10.3125
EIF2AK1	0.669006	5.71982	9.1649	1.44004e-18	7.37476e-17	31.4627
SMOX	0.670973	4.52852	7.18769	2.53076e-12	3.12232e-11	17.4086
FGFR1OP2	0.671815	5.83837	9.70481	1.86755e-20	1.73299e-18	35.7231
DNAJC6	0.673429	2.59692	8.11872	3.98163e-15	8.6457e-14	23.7064
CEBPE	0.673966	4.00089	7.41795	5.41989e-13	7.62225e-12	18.9101
SVIP	0.674207	4.47303	9.85566	5.38712e-21	5.90788e-19	36.9428
FAM20B	0.679077	3.98999	9.08948	2.6073e-18	1.24156e-16	30.881
ARHGEF12	0.679268	3.42625	9.78266	9.84695e-21	9.8081e-19	36.351
GGTA1	0.679787	3.74763	9.15454	1.5627e-18	7.8713e-17	31.3826
TLCD4	0.682168	3.97019	10.1611	4.18586e-22	5.97972e-20	39.4503
RNF187	0.682383	5.55925	7.69817	7.90617e-14	1.29273e-12	20.7877
HK1	0.686402	6.85613	9.12285	2.00595e-18	9.76618e-17	31.1379
PIM1	0.686532	7.51262	9.34006	3.58168e-19	2.26083e-17	32.8265
CDC42BPA	0.687799	4.24836	8.67059	6.62504e-17	2.2548e-15	27.7127
JAZF1	0.689833	6.24265	8.31518	9.47199e-16	2.40274e-14	25.1102
TPM1	0.690286	4.29711	10.8136	1.51929e-24	3.74886e-22	44.9683
FIS1	0.691733	7.66965	8.03597	7.23547e-15	1.48218e-13	23.1227
FAM210B	0.696619	9.94227	6.65075	7.94222e-11	7.13813e-10	14.0571
FUNDC2	0.696782	7.19286	7.82739	3.19606e-14	5.6514e-13	21.6718
TMEM200B	0.698896	4.98113	9.24764	7.48012e-19	4.20786e-17	32.1047
CNPPD1	0.702602	7.22488	8.60454	1.0927e-16	3.56258e-15	27.223
SMIM5	0.70557	6.22573	6.65269	7.84652e-11	7.05797e-10	14.0688
MACIR	0.706821	4.12693	6.25401	8.84119e-10	6.54766e-09	11.7198
CDKN2C	0.707431	4.47411	9.47041	1.25716e-19	9.03906e-18	33.853
RHAG	0.713188	2.71202	8.6071	1.07174e-16	3.51538e-15	27.2419
SLC7A5	0.713335	3.84662	9.16205	1.47279e-18	7.50709e-17	31.4407
ENDOD1	0.71677	4.74498	7.95005	1.33892e-14	2.59584e-13	22.5215
DCAF6	0.716981	6.31508	11.9235	6.7796e-29	7.08006e-26	54.8152
BNIP3L	0.717566	10.3325	9.1501	1.61841e-18	8.06011e-17	31.3483
TACSTD2	0.72226	3.59327	6.52097	1.76976e-10	1.4976e-09	13.2793
RAD23A	0.723444	7.08401	7.678	9.09806e-14	1.46337e-12	20.6507
XPO7	0.725275	5.0678	9.51454	8.80016e-20	6.82453e-18	34.2027
ASCC2	0.726508	6.54011	6.79971	3.11777e-11	3.04677e-10	14.9655
ALAS2	0.73012	10.3176	5.49839	6.23128e-08	3.10335e-07	7.61012
RBX1	0.7303	7.57145	10.8867	7.99081e-25	2.116e-22	45.5996
BSG	0.733235	5.7413	9.46915	1.27004e-19	9.07161e-18	33.843
STOM	0.733416	7.90687	8.50262	2.35229e-16	6.92108e-15	26.4727
NSUN3	0.735852	5.227	9.10459	2.3155e-18	1.10746e-16	30.9973
CMAS	0.736105	4.79528	11.3644	1.12873e-26	5.83555e-24	49.786
LINC00570	0.737415	4.61559	6.04188	3.05366e-09	2.00203e-08	10.5201
MKRN1	0.738215	8.55415	8.76459	3.2354e-17	1.19886e-15	28.4143
OPTN	0.738229	5.92654	6.99789	8.76318e-12	9.66889e-11	16.1997
GADD45A	0.741034	8.16173	7.61774	1.38146e-13	2.16429e-12	20.2431
BAG1	0.742504	6.91647	8.81156	2.25689e-17	8.65831e-16	28.767
TAL1	0.747446	4.87998	8.32743	8.65411e-16	2.21598e-14	25.1985
HES6	0.751929	3.74803	5.63733	2.94697e-08	1.55922e-07	8.33129
RUNDC3A	0.752616	4.78146	7.79585	3.99109e-14	6.93799e-13	21.4549
UBE2H	0.75785	7.53445	11.9174	7.17331e-29	7.08006e-26	54.7597
BEX1	0.760136	3.0982	7.22397	1.99016e-12	2.50372e-11	17.6427
ABCB10	0.761817	4.62441	9.26173	6.6875e-19	3.86203e-17	32.2144
DPM2	0.763355	6.61421	7.19855	2.35535e-12	2.92922e-11	17.4786
ATP8B4	0.768002	5.67173	7.27846	1.38471e-12	1.79831e-11	17.996
MYL4	0.770777	7.84742	6.43591	2.97192e-10	2.39541e-09	12.7764
FKBP1B	0.77733	4.90373	8.05702	6.21805e-15	1.29081e-13	23.2708
DMTN	0.77908	5.66946	7.74596	5.66349e-14	9.51835e-13	21.1133
TMEM158	0.780428	5.71748	5.72412	1.83177e-08	1.01519e-07	8.78973
FBXO7	0.783844	9.94807	8.74332	3.80696e-17	1.38699e-15	28.2551
OSBP2	0.784248	4.64025	8.32586	8.75455e-16	2.23643e-14	25.1872
NCOA4	0.79482	8.18971	9.12601	1.95657e-18	9.56867e-17	31.1623
MBNL3	0.797721	4.86525	7.35503	8.28889e-13	1.12105e-11	18.496
ST13	0.799165	5.54994	9.28258	5.66561e-19	3.34302e-17	32.377
ABCG2	0.802595	3.14807	7.69384	8.14844e-14	1.32437e-12	20.7582
XK	0.805688	4.26154	8.67298	6.50579e-17	2.22117e-15	27.7305
CEACAM6	0.815175	3.87078	8.49682	2.45664e-16	7.16984e-15	26.4302
REXO2	0.815952	4.39571	8.7324	4.13796e-17	1.49255e-15	28.1735
DCUN1D1	0.816838	5.61824	10.9327	5.32993e-25	1.48377e-22	45.9975
GFUS	0.823475	6.60909	7.39863	6.17683e-13	8.61977e-12	18.7827
HEPACAM2	0.826125	2.98907	9.08244	2.75532e-18	1.30063e-16	30.8269
ARL4A	0.826914	4.78733	10.7089	3.79685e-24	8.77073e-22	44.0685
SLC2A1	0.832272	4.70639	10.2304	2.32886e-22	3.56119e-20	40.0259
TPGS2	0.83304	6.10653	9.23866	8.03255e-19	4.42687e-17	32.0348
E2F2	0.833524	6.37953	10.5234	1.89803e-23	3.74671e-21	42.4878
SLC6A8	0.833956	5.87066	7.59915	1.57062e-13	2.42584e-12	20.1179
GSPT1	0.834137	6.31081	8.7691	3.12554e-17	1.16212e-15	28.4482
DCAF12	0.835721	8.53524	7.79486	4.01905e-14	6.97042e-13	21.4481
ARG1	0.841045	8.62166	7.18982	2.49548e-12	3.0823e-11	17.4223
ODC1	0.850034	6.50795	7.74771	5.59438e-14	9.41678e-13	21.1253
CLEC1B	0.850577	5.86975	7.81433	3.50422e-14	6.16618e-13	21.5819
ANKRD9	0.858332	5.2842	9.17701	1.30877e-18	6.76636e-17	31.5564
BCL2L1	0.859485	5.68788	8.74198	3.84601e-17	1.39653e-15	28.2451
GPR146	0.860456	5.03216	7.08034	5.12513e-12	5.92583e-11	16.7216
COL17A1	0.860866	3.78404	7.91552	1.7123e-14	3.25805e-13	22.2812
TSPO2	0.862986	4.15567	9.40255	2.17075e-19	1.44588e-17	33.3174
RBM38	0.865017	9.29853	9.27096	6.21429e-19	3.64695e-17	32.2864
PIP4K2A	0.871307	6.01478	9.31677	4.31405e-19	2.66123e-17	32.6441
TRAK2	0.872956	5.48076	8.58941	1.22493e-16	3.92304e-15	27.1112
TNS1	0.880984	4.3184	9.37575	2.69156e-19	1.74984e-17	33.1066
C9orf78	0.885672	7.76708	8.84215	1.78377e-17	7.01681e-16	28.9974
RNF14	0.88912	4.30668	11.5499	2.09881e-27	1.3404e-24	51.4399
KLC3	0.891404	3.4745	8.59591	1.16624e-16	3.77787e-15	27.1592
UBE2O	0.892553	4.14867	9.3009	4.8962e-19	2.96972e-17	32.52
KANK2	0.894007	3.39253	9.49968	9.92462e-20	7.4096e-18	34.0848
STMP1	0.898444	6.29894	11.444	5.49073e-27	2.98064e-24	50.4944
SLC1A5	0.900819	4.32151	9.67408	2.40218e-20	2.19164e-18	35.4762
STRADB	0.903484	7.3729	6.55692	1.41927e-10	1.2235e-09	13.4935
TMCC2	0.936952	3.9836	10.6945	4.30532e-24	9.7381e-22	43.945
MXI1	0.937368	6.63846	9.02325	4.37895e-18	2.006e-16	30.373
BBOF1	0.940997	3.54303	10.5246	1.87843e-23	3.74671e-21	42.498
PNP	0.950811	7.40035	10.9396	5.01198e-25	1.47068e-22	46.0579
WFDC1	0.955309	3.46079	8.43209	3.98354e-16	1.11467e-14	25.9573
RPIA	0.961481	6.77192	8.56394	1.48418e-16	4.5648e-15	26.9233
RGCC	0.96153	7.07407	8.58512	1.26518e-16	4.02438e-15	27.0795
HMBS	0.962081	5.44323	9.38967	2.40725e-19	1.59363e-17	33.216
GMPR	0.979212	8.09437	7.37628	7.18323e-13	9.8222e-12	18.6355
RIOK3	0.982487	8.1866	11.0155	2.56044e-25	8.17609e-23	46.7179
ACSL6	0.987816	3.92649	9.30568	4.71294e-19	2.87463e-17	32.5574
MARCHF8	0.999129	5.10654	8.97417	6.41997e-18	2.85662e-16	29.9982
TFDP1	1.00113	5.17315	11.1806	5.88482e-26	2.06102e-23	48.163
SIAH2	1.00341	8.50359	9.47136	1.24751e-19	9.02946e-18	33.8606
IGF2BP2	1.00508	6.79112	8.07887	5.31149e-15	1.11975e-13	23.4248
TRIM58	1.00718	8.35369	7.64893	1.11323e-13	1.77219e-12	20.4538
DPCD	1.00784	3.81106	9.58802	4.84789e-20	4.01783e-18	34.7875
TMOD1	1.00855	5.71645	7.84863	2.75111e-14	4.95336e-13	21.8182
SPTB	1.01531	4.50126	10.0398	1.16166e-21	1.48378e-19	38.4484
GYPB	1.02132	5.2423	8.74766	3.68269e-17	1.35996e-15	28.2876
RNASE3	1.03951	6.2171	8.49775	2.43952e-16	7.13906e-15	26.4371
SRRD	1.04508	5.52534	9.62354	3.62993e-20	3.10316e-18	35.0712
CTNNAL1	1.04641	3.69373	10.875	8.85967e-25	2.29023e-22	45.4982
RNF11	1.04671	5.92413	11.1724	6.3331e-26	2.1487e-23	48.0908
TCP11L2	1.0474	3.71888	12.0141	2.92288e-29	5.28895e-26	55.6426
HBD	1.05986	9.29785	7.09853	4.55032e-12	5.33508e-11	16.8374
GYPA	1.07068	3.5182	10.1458	4.76192e-22	6.54433e-20	39.3237
GLRX5	1.07728	9.36056	9.19921	1.0981e-18	5.84414e-17	31.7284
TSPAN5	1.08109	6.82407	8.15352	3.09303e-15	6.88137e-14	23.9532
TFRC	1.08422	5.79072	11.165	6.76375e-26	2.22527e-23	48.0261
CA1	1.08762	6.66515	9.38763	2.44704e-19	1.61015e-17	33.2
RETN	1.0899	8.41551	7.33776	9.30925e-13	1.24625e-11	18.3829
TUBB2A	1.09687	6.65732	5.88958	7.27802e-09	4.42923e-08	9.68065
PRDX2	1.10368	6.93186	9.01522	4.66231e-18	2.12684e-16	30.3116
ISCA1	1.1125	6.154	10.1811	3.53412e-22	5.19401e-20	39.6164
PITHD1	1.11567	7.62907	8.68072	6.13409e-17	2.10753e-15	27.7881
CRISP3	1.11813	4.82619	8.89258	1.20876e-17	5.02815e-16	29.3784
AHSP	1.12083	8.65332	7.55978	2.05959e-13	3.14944e-12	19.8536
RNF182	1.12707	3.43468	6.61616	9.845e-11	8.71126e-10	13.8485
CISD2	1.13863	6.10512	9.60119	4.35519e-20	3.66545e-18	34.8926
SNCA	1.15742	8.19039	8.28931	1.14599e-15	2.83362e-14	24.9239
SLC4A1	1.17291	7.01057	8.30329	1.03395e-15	2.5806e-14	25.0245
EPB42	1.18141	8.70214	7.84	2.92399e-14	5.22995e-13	21.7587
ANK1	1.18775	5.06373	9.75654	1.221e-20	1.18361e-18	36.14
FECH	1.18984	4.88084	9.89595	3.857e-21	4.45484e-19	37.2707
SELENBP1	1.21465	8.31398	7.7028	7.65548e-14	1.25866e-12	20.8191
SESN3	1.22119	6.18761	9.38406	2.51806e-19	1.6469e-17	33.1719
YOD1	1.23209	7.71159	11.5236	2.66703e-27	1.60866e-24	51.2043
RAP1GAP	1.23324	4.49525	7.83604	3.00687e-14	5.35174e-13	21.7314
MPO	1.24077	4.80541	9.45348	1.44102e-19	9.96507e-18	33.7192
SLC14A1	1.24608	4.45736	9.8393	6.16813e-21	6.56543e-19	36.81
TENT5C	1.25017	7.06111	9.18697	1.20964e-18	6.31397e-17	31.6336
HEMGN	1.25225	6.73073	8.14902	3.19589e-15	7.08118e-14	23.9212
KLF1	1.25301	6.47829	8.94335	8.15743e-18	3.54261e-16	29.7636
PLEK2	1.26749	6.19607	8.90987	1.05745e-17	4.48467e-16	29.5094
KRT1	1.26908	7.49054	6.81248	2.87541e-11	2.83288e-10	15.0442
TCN1	1.27768	7.87675	9.40602	2.11123e-19	1.4237e-17	33.3447
ABCC13	1.30821	4.17125	10.0821	8.14352e-22	1.09153e-19	38.797
CTSG	1.33638	4.81855	7.9762	1.11074e-14	2.18863e-13	22.704
CA2	1.39819	5.68096	10.6759	5.06102e-24	1.12138e-21	43.7862
LCN2	1.39836	9.83946	8.64747	7.89579e-17	2.63768e-15	27.541
LTF	1.40852	6.74307	9.25955	6.80445e-19	3.90481e-17	32.1974
ELANE	1.43552	5.12729	8.99711	5.36985e-18	2.40911e-16	30.1732
BPGM	1.5888	5.97061	10.0262	1.30182e-21	1.64347e-19	38.3366
DEFA4	1.58959	7.41873	7.9595	1.25157e-14	2.44835e-13	22.5874
CD24	1.63478	7.99302	11.2833	2.34356e-26	9.42373e-24	49.0679
CEACAM8	1.67183	6.76818	10.9795	3.52217e-25	1.09258e-22	46.4046
OLFM4	1.70571	6.23742	8.01283	8.54398e-15	1.71464e-13	22.9603
MMP8	1.717	6.69854	7.96935	1.16651e-14	2.29435e-13	22.6561
MS4A3	1.72372	5.54197	9.25902	6.83351e-19	3.90481e-17	32.1933
IFIT1B	1.73328	5.37923	10.1737	3.76304e-22	5.44737e-20	39.5548
